# Supplementary material for: Metagenomic analysis of viral community in the Yangtze River expands known eukaryotic and prokaryotic virus diversity in freshwater
Source: Virol Sin. 2022 Jan 13;37(1):60–9. doi: 10.1016/j.virs.2022.01.003 (PMC8922420; doi:10.1016/j.virs.2022.01.003)
Supplement: Multimedia component 2 [file mmc2.xlsx]

## Sheet: Sheet1
Virus strain name	GenBank No.	LibraryID	SRA Accession No.	Length	Virus Reads	Virus hallmark genes	Completeness of CDS	Classification	Blastx hits on known protein and viruses	E-value	Identity (%)	Accession numbers of best match
1aq-CRESS-1	MW346688	1anqing	SRX9369005	1946	117	replication-associated protein	complete	unclassified CRESS DNA virus	Rep [Trichosanthes kirilowii CRESS virus]	6.63e-70	43.189	QKI29002.1
1aq-CRESS-2	MW346689	1anqing	SRX9369005	1927	110	replication-associated protein	complete	Circoviridae	putative rep protein [Garrulus glandarius associated circular virus 1]	7.73e-95	53.929	ARV76501.1
1aq-CRESS-3	MW346690	1anqing	SRX9369005	1808	126	replication-associated protein	partial	unclassified CRESS DNA virus	Rep [Lactuca sativa CRESS virus]	1.21e-63	42.16	QKI29034.1
1aq-CRESS-4	MW346691	1anqing	SRX9369005	1246	47	replication-associated protein	partial	unclassified CRESS DNA virus	putative viral replication protein [CRESS virus sp.]	7.56e-85	52.586	AXH74683.1
1aq-CRESS-7	MW346693	1anqing	SRX9369005	1044	40	replication-associated protein	partial	unclassified CRESS DNA virus	replication-associated protein [CRESS virus sp.]	1.27e-65	42.857	QKN88850.1
1aq-CRESS-8	MW346694	1anqing	SRX9369005	847	39	replication-associated protein	partial	unclassified CRESS DNA virus	Rep [Bat circovirus]	4.34e-98	58.468	AIF76274.1
1aq-CRESS-9	MW346695	1anqing	SRX9369005	731	41	replication-associated protein	partial	unclassified CRESS DNA virus	putative viral replication protein [CRESS virus sp.]	2.3e-47	38	AXH75478.1
1aq-CRESS-10	MW346696	1anqing	SRX9369005	643	29	replication-associated protein	partial	Genomoviridae	replication-associated protein [Genomoviridae sp.]	2.74e-121	90.909	QCW23701.1
1aq-CRESS-13	MW346698	1anqing	SRX9369005	619	38	replication-associated protein	partial	Circoviridae	replication-associated protein [Avon-Heathcote Estuary associated circular virus 26]	1.02e-73	51.515	AJP36469.1
1aq-CRESS-15	MW346699	1anqing	SRX9369005	601	36	replication-associated protein	partial	unclassified CRESS DNA virus	Rep [Forsythia suspensa CRESS virus]	5.23e-28	32.692	QKI28984.1
1aq-CRESS-20	MW346701	1anqing	SRX9369005	480	25	replication-associated protein	partial	unclassified CRESS DNA virus	helicase [CRESS virus sp.]	3.44e-44	49.068	AXH75148.1
1aq-CRESS-21	MW346702	1anqing	SRX9369005	462	26	replication-associated protein	partial	unclassified CRESS DNA virus	putative viral replication protein [CRESS virus sp.]	7.43e-29	49.123	AXH75335.1
1aq-CRESS-22	MW346703	1anqing	SRX9369005	393	32	replication-associated protein	partial	Circoviridae	replication-associated protein [Circovirus sp.]	1.02e-39	48.438	AUW34331.1
1aq-micro-1	MW346704	1anqing	SRX9369005	4521	410	major capsid protein	complete	Microviridae	major capsid protein [Microviridae sp.]	0	77.444	AXL14535.1
1aq-micro-2	MW346705	1anqing	SRX9369005	1959	153	major capsid protein	complete	Microviridae	major capsid protein [Microviridae sp.]	0	75.458	AXL14491.1
1aq-micro-5	MW346706	1anqing	SRX9369005	785	37	major capsid protein	partial	Microviridae	major capsid protein [Microviridae sp.]	1.11e-35	100	AXL15520.1
1aq-micro-6	MW346707	1anqing	SRX9369005	770	28	major capsid protein	partial	Microviridae	major capsid protein [Microviridae sp.]	2.37e-39	78.313	AXH73618.1
1aq-micro-7	MW346708	1anqing	SRX9369005	749	32	major capsid protein	partial	Microviridae	major capsid protein [Microviridae sp.]	1.16e-119	71.6	AXH75767.1
1aq-micro-8	MW346709	1anqing	SRX9369005	646	24	major capsid protein	partial	Microviridae	major capsid protein [Microviridae sp.]	3.69e-42	76.471	AXL14535.1
1aq-micro-9	MW346710	1anqing	SRX9369005	607	36	major capsid protein	partial	Microviridae	major capsid protein [Microviridae sp.]	1.01e-69	57.921	AXL14496.1
1aq-micro-10	MW346711	1anqing	SRX9369005	585	29	major capsid protein	partial	Microviridae	major capsid protein [Microviridae sp.]	3.34e-83	78.767	AXH75893.1
1aq-micro-11	MW346712	1anqing	SRX9369005	576	40	major capsid protein	partial	Microviridae	major capsid protein [Microviridae sp.]	1e-44	100	AXL14491.1
1aq-micro-12	MW346713	1anqing	SRX9369005	561	37	major capsid protein	partial	Microviridae	major capsid protein [Microviridae sp.]	1.7e-36	89.552	AXL15194.1
1aq-micro-13	MW346714	1anqing	SRX9369005	552	38	major capsid protein	partial	Microviridae	major capsid protein [Microviridae sp.]	2.09e-99	75.138	AXL14491.1
1aq-micro-16	MW346715	1anqing	SRX9369005	521	33	major capsid protein	partial	Microviridae	major capsid protein [Blackfly microvirus SF02]	1.28e-84	73.563	QCQ84658.1
1aq-micro-17	MW346716	1anqing	SRX9369005	520	35	major capsid protein	partial	Microviridae	major capsid protein [Microviridae sp.]	4.3e-64	61.85	AXL14496.1
1aq-micro-18	MW346717	1anqing	SRX9369005	511	35	major capsid protein	partial	Microviridae	major capsid protein [Apis mellifera associated microvirus 1]	4.43e-76	76.027	AZL82676.1
1aq-micro-19	MW346718	1anqing	SRX9369005	504	31	major capsid protein	partial	Microviridae	major capsid protein [Microviridae sp.]	7.7e-60	80.374	AXH78182.1
1aq-micro-20	MW346719	1anqing	SRX9369005	500	27	major capsid protein	partial	Microviridae	major capsid protein [Microviridae sp.]	2.85e-87	71.687	AXL14491.1
1aq-micro-21	MW346720	1anqing	SRX9369005	445	24	major capsid protein	partial	Microviridae	major capsid protein [Microviridae sp.]	7.9e-79	75.51	AXL14491.1
1aq-micro-22	MW346721	1anqing	SRX9369005	424	28	major capsid protein	partial	Microviridae	major capsid protein, partial [uncultured Microviridae]	2.33e-59	73.984	AKU75028.1
1aq-micro-23	MW346722	1anqing	SRX9369005	421	27	major capsid protein	partial	Microviridae	major capsid protein [Microviridae sp.]	7.4e-54	83.333	AXH75893.1
1aq-micro-24	MW346723	1anqing	SRX9369005	412	35	major capsid protein	partial	Microviridae	major capsid protein, partial [uncultured Microviridae]	1.46e-58	68.702	AKU74957.1
1aq-micro-25	MW346724	1anqing	SRX9369005	405	23	major capsid protein	partial	Microviridae	major capsid protein [Microviridae sp.]	2.8e-51	59.559	AXL15520.1
1aq-micro-26	MW346725	1anqing	SRX9369005	381	23	major capsid protein	partial	Microviridae	major capsid protein [Microviridae sp.]	3.02e-74	80.8	AXH75294.1
1aq-micro-27	MW346726	1anqing	SRX9369005	375	37	major capsid protein	partial	Microviridae	major capsid protein [Microviridae sp.]	5.27e-36	83.582	AXL15561.1
1aq-micro-28	MW346727	1anqing	SRX9369005	373	36	major capsid protein	partial	Microviridae	VP1 [Kummerowia striata gokushovirus]	3.11e-76	86.885	QKI28922.1
1aq-micro-29	MW346728	1anqing	SRX9369005	371	29	major capsid protein	partial	Microviridae	putative major capsid protein [Gokushovirinae GNX3R]	8.55e-79	88.618	ALE15078.1
1aq-micro-30	MW346729	1anqing	SRX9369005	356	27	major capsid protein	partial	Microviridae	major capsid protein, partial [uncultured Microviridae]	2.99e-43	64.228	AKU74992.1
1aq-micro-31	MW346730	1anqing	SRX9369005	346	34	major capsid protein	partial	Microviridae	major capsid protein [Microviridae sp.]	3.06e-31	53.913	AXH78132.1
1aq-micro-32	MW346731	1anqing	SRX9369005	311	32	major capsid protein	partial	Microviridae	major capsid protein [Microviridae sp.]	5.23e-37	64.078	AXL15204.1
1aq-micro-33	MW346732	1anqing	SRX9369005	279	110	major capsid protein	partial	Microviridae	major capsid protein [Microviridae sp.]	7.84e-54	86.957	AXH74321.1
1aq-micro-34	MW346733	1anqing	SRX9369005	276	69	major capsid protein	partial	Microviridae	major capsid protein [Capybara microvirus Cap3_SP_641]	6.46e-55	89.011	QCS36696.1
1aq-parvo-1	MW348568	1anqing	SRX9369005	1771	67	nonstructual protein 1	partial	Parvoviridae	nonstructural protein [Parvoviridae sp.]	4.44e-39	27.273	QKE54987.1
1aq-RDRP-1	MW346734	1anqing	SRX9369005	10106	2283	RNA dependent RNA polymerase	complete	unclassified Riboviria	hypotheticalprotein 1 [Wenzhou channeled applesnail virus 2]	0	76.424	YP_009336777.1
1aq-RDRP-2	MW346735	1anqing	SRX9369005	5999	479	RNA dependent RNA polymerase	complete	Virgaviridae	186Kprotein [Cucumber green mottle mosaic virus]	0	99.753	NP_044577.1
1aq-RDRP-3	MW346736	1anqing	SRX9369005	5502	760	RNA dependent RNA polymerase	complete	Virgaviridae	183kDa protein, partial [Pepper mild mottle virus OU2/2014/CA]	0	99.567	ALT54480.1
1aq-RDRP-4	MW346737	1anqing	SRX9369005	4277	1403	RNA dependent RNA polymerase	complete	unclassified Astroviridae	nonstructuralpolyprotein [Culex Bastrovirus-like virus]	0	36.582	YP_009552769.1
1aq-RDRP-5	MW346738	1anqing	SRX9369005	4908	1459	RNA dependent RNA polymerase	partial	unclassified Riboviria	hypotheticalprotein [Wenzhou channeled applesnail virus 3]	0	99.388	APG78905.1
1aq-RDRP-6	MW346739	1anqing	SRX9369005	3031	305	RNA dependent RNA polymerase	partial	unclassified Hepeviridae	hypotheticalprotein 1 [Forsythia suspensa hepe-like virus]	1.92e-111	32.24	QKQ15122.1
1aq-RDRP-7	MW346740	1anqing	SRX9369005	2718	258	RNA dependent RNA polymerase	partial	unclassified Riboviria	RNA-dependentRNA polymerase [Beihai barnacle virus 11]	0	58.736	YP_009333372.1
1aq-RDRP-8	MW346741	1anqing	SRX9369005	1004	58	RNA dependent RNA polymerase	partial	unclassified Riboviria	hypotheticalprotein 2 [Hubei tombus-like virus 7]	2.64e-64	53.953	YP_009336591.1
1aq-RDRP-9	MW346742	1anqing	SRX9369005	694	48	RNA dependent RNA polymerase	partial	unclassified Riboviria	hypotheticalprotein 2 [Hubei tombus-like virus 7]	2.98e-43	63.448	YP_009336591.1
1aq-RDRP-10	MW346743	1anqing	SRX9369005	1853	65	RNA dependent RNA polymerase	partial	unclassified Riboviria	hypotheticalprotein 2 [Hubei tombus-like virus 7]	3.72e-180	58.957	YP_009336591.1
1aq-RDRP-11	MW346744	1anqing	SRX9369005	1223	50	RNA dependent RNA polymerase	partial	unclassified Marnaviridae	hypotheticalprotein 1 [Marnaviridae sp.]	1.89e-175	100	QJI53799.1
1aq-RDRP-12	MW346745	1anqing	SRX9369005	1175	57	RNA dependent RNA polymerase	partial	Picornaviridae	polyprotein[Ampivirus A1]	1.96e-156	61.772	YP_009143521.1
1aq-RDRP-13	MW346746	1anqing	SRX9369005	1002	38	RNA dependent RNA polymerase	partial	unclassified Marnaviridae	hypotheticalprotein 1 [Marnaviridae sp.]	1.38e-165	71.772	QIN96623.1
1aq-RDRP-14	MW346747	1anqing	SRX9369005	1001	35	RNA dependent RNA polymerase	partial	unclassified Tombusviridae	hypotheticalprotein 2 [Ginkgo biloba tombusvirus]	7.74e-75	42.857	QKI28846.1
1aq-RDRP-15	MW346748	1anqing	SRX9369005	941	40	RNA dependent RNA polymerase	partial	Tombusviridae	hypotheticalprotein 2 [Ginkgo biloba tombusvirus]	4.12e-145	69.01	QKF95611.1
1aq-RDRP-16	MW346749	1anqing	SRX9369005	882	50	RNA dependent RNA polymerase	partial	unclassified Picornavirales	RNA-dependentRNA polymerase [Picornavirales sp.]	2.45e-24	37.356	QDH91380.1
1aq-RDRP-17	MW346750	1anqing	SRX9369005	869	37	RNA dependent RNA polymerase	partial	unclassified Picornavirales	nonstructuralpolyprotein [Robinvale bee virus 8]	7.03e-156	77.113	AWK77875.1
1aq-RDRP-19	MW346751	1anqing	SRX9369005	791	36	RNA dependent RNA polymerase	partial	unclassified Riboviria	hypotheticalprotein [Beihai picorna-like virus 45]	4.76e-58	44.361	YP_009333539.1
1aq-RDRP-20	MW346752	1anqing	SRX9369005	782	31	RNA dependent RNA polymerase	partial	unclassified Riboviria	hypotheticalprotein 1 [Wuhan millipede virus 3]	1.54e-99	60.305	YP_009345054.1
1aq-RDRP-21	MW346753	1anqing	SRX9369005	777	36	RNA dependent RNA polymerase	partial	unclassified Riboviria	hypotheticalprotein 1 [Shahe picorna-like virus 5]	1.25e-103	98.16	YP_009336797.1
1aq-RDRP-22	MW346754	1anqing	SRX9369005	680	28	RNA dependent RNA polymerase	partial	unclassified Riboviria	hypotheticalprotein 2 [Hubei tombus-like virus 7]	5.41e-22	44.615	YP_009336591.1
1aq-RDRP-23	MW346755	1anqing	SRX9369005	670	36	RNA dependent RNA polymerase	partial	unclassified Dicistroviridae	polymerasepolyprotein [Dicistroviridae sp.]	1.53e-12	40.86	QJI52050.1
1aq-RDRP-24	MW346756	1anqing	SRX9369005	650	40	RNA dependent RNA polymerase	partial	unclassified Picornavirales	nonstructuralpolyprotein [Clinch picorna-like virus 1]	1.82e-62	56.098	QNL09586.1
1aq-RDRP-26	MW346757	1anqing	SRX9369005	624	27	RNA dependent RNA polymerase	partial	unclassified Picornavirales	hypotheticalprotein [Ginkgo biloba picorna-like virus]	2.13e-115	88.889	QKK82976.1
1aq-RDRP-27	MW346758	1anqing	SRX9369005	623	28	RNA dependent RNA polymerase	partial	unclassified Riboviria	hypotheticalprotein 2 [Ginkgo biloba tombusvirus]	2.63e-09	25.592	QKI28849.1
1aq-RDRP-28	MW346759	1anqing	SRX9369005	613	29	RNA dependent RNA polymerase	partial	unclassified Riboviria	replicase[Changjiang hepe-like virus 1]	1.63e-53	45.366	YP_009337147.1
1aq-RDRP-31	MW346760	1anqing	SRX9369005	594	48	RNA dependent RNA polymerase	partial	unclassified Hepeviridae	putativereplicase [Barns Ness breadcrumb sponge hepe-like virus 4]	1.49e-18	41.88	ASM94028.1
1aq-RDRP-32	MW346761	1anqing	SRX9369005	584	39	RNA dependent RNA polymerase	partial	unclassified Riboviria	hypotheticalprotein 1 [Wenzhou picorna-like virus 40]	4.12e-50	51.099	YP_009336862.1
1aq-RDRP-34	MW346762	1anqing	SRX9369005	578	47	RNA dependent RNA polymerase	partial	unclassified Hepeviridae	hypotheticalprotein 1 [Forsythia suspensa hepe-like virus]	1.92e-38	40.838	QKQ15122.1
1aq-RDRP-35	MW346763	1anqing	SRX9369005	559	33	RNA dependent RNA polymerase	partial	unclassified Picornavirales	hypotheticalprotein [Ginkgo biloba picorna-like virus]	6.44e-120	93.514	QKK82976.1
1aq-RDRP-38	MW346765	1anqing	SRX9369005	518	30	RNA dependent RNA polymerase	partial	unclassified Riboviria	hypotheticalprotein 1 [Shahe picorna-like virus 8]	1.51e-109	97.674	YP_009333200.1
1aq-RDRP-39	MW346766	1anqing	SRX9369005	506	27	RNA dependent RNA polymerase	partial	unclassified Riboviria	polymerasepolyprotein [Riboviria sp.]	9.79e-49	57.554	QKN89027.1
1aq-RDRP-40	MW346767	1anqing	SRX9369005	503	28	RNA dependent RNA polymerase	partial	unclassified Picornavirales	hypotheticalprotein [Ginkgo biloba picorna-like virus]	1.34e-30	46.324	QKK82976.1
1aq-RDRP-41	MW346768	1anqing	SRX9369005	487	24	RNA dependent RNA polymerase	partial	unclassified Riboviria	hypotheticalprotein 2 [Hubei tombus-like virus 7]	2.84e-09	58.182	YP_009336591.1
1aq-RDRP-42	MW346769	1anqing	SRX9369005	466	27	RNA dependent RNA polymerase	partial	unclassified Picornavirales	RNA-dependentRNA polymerase [Picornavirales sp.]	1.5e-41	63.478	QDH87658.1
1aq-RDRP-43	MW346770	1anqing	SRX9369005	465	23	RNA dependent RNA polymerase	partial	unclassified Riboviria	hypotheticalprotein 2 [Hubei tombus-like virus 7]	1.3e-26	64.198	YP_009336591.1
1aq-RDRP-44	MW346771	1anqing	SRX9369005	364	39	RNA dependent RNA polymerase	partial	unclassified Riboviria	hypotheticalprotein [Beihai picorna-like virus 107]	2.38e-18	41.322	YP_009333563.1
1aq-TERL-1	MW346772	1anqing	SRX9369005	2499	442	terminase large subunit	complete	uncultured Caudovirales phage	hypothetical protein UFOVP406_42 [uncultured Caudovirales phage]	0	89.82	CAB4140617.1
1aq-TERL-3	MW346773	1anqing	SRX9369005	2174	143	terminase large subunit	complete	uncultured Caudovirales phage	hypothetical protein [Parvibaculum sp.]	0	65.936	MAN61746.1
1aq-TERL-4	MW346774	1anqing	SRX9369005	2082	100	terminase large subunit	complete	uncultured Caudovirales phage	terminase large subunit [Xanthovirga aplysinae]	1.46e-144	45.37	WP_155207560.1
1aq-TERL-5	MW346775	1anqing	SRX9369005	2048	69	terminase large subunit	complete	uncultured Caudovirales phage	terminase [Alphaproteobacteria bacterium]	0	77.55	ANS02994.1
1aq-TERL-6	MW346776	1anqing	SRX9369005	2045	75	terminase large subunit	complete	uncultured Caudovirales phage	hypothetical protein [Actinobacteria bacterium]	0	98.29	NBT47605.1
1aq-TERL-8	MW346777	1anqing	SRX9369005	1989	101	terminase large subunit	complete	uncultured Caudovirales phage	Terminase large subunit, Lambdalikevirus-type [uncultured Caudovirales phage]	0	60.851	CAB4194168.1
1aq-TERL-11	MW346780	1anqing	SRX9369005	1923	82	terminase large subunit	complete	uncultured Caudovirales phage	XtmB Phage terminase large subunit [uncultured Caudovirales phage]	0	84.063	CAB4141765.1
1aq-TERL-12	MW346781	1anqing	SRX9369005	1922	79	terminase large subunit	complete	uncultured Caudovirales phage	hypothetical protein E6Q77_04000 [Rhizobium sp.]	0	68.99	TXH83587.1
1aq-TERL-14	MW346783	1anqing	SRX9369005	1869	227	terminase large subunit	partial	uncultured Caudovirales phage	Terminase large subunit, Lambdalikevirus-type [uncultured Caudovirales phage]	0	68.922	CAB4142435.1
1aq-TERL-15	MW346784	1anqing	SRX9369005	1861	70	terminase large subunit	complete	uncultured Caudovirales phage	Archaeophage PsiM2, terminase large subunit [uncultured Caudovirales phage]	0	89.344	CAB4137639.1
1aq-TERL-16	MW346785	1anqing	SRX9369005	1858	85	terminase large subunit	partial	uncultured Caudovirales phage	hypothetical protein [Burkholderiaceae bacterium]	0	70.67	NBV72115.1
1aq-TERL-17	MW346786	1anqing	SRX9369005	1848	147	terminase large subunit	complete	uncultured Caudovirales phage	Terminase large subunit, Lambdalikevirus-type [uncultured Caudovirales phage]	0	62.179	CAB4194168.1
1aq-TERL-18	MW346787	1anqing	SRX9369005	1841	76	terminase large subunit	partial	uncultured Caudovirales phage	Helicase domain containing protein [uncultured Caudovirales phage]	0	84.42	CAB4125021.1
1aq-TERL-21	MW346789	1anqing	SRX9369005	1818	263	terminase large subunit	partial	uncultured Caudovirales phage	XtmB Phage terminase large subunit [uncultured Caudovirales phage]	0	94.39	CAB4141526.1
1aq-TERL-22	MW346790	1anqing	SRX9369005	1811	110	terminase large subunit	complete	uncultured Caudovirales phage	Terminase RNaseH-like domain containing protein [uncultured Caudovirales phage]	0	84.127	CAB4141350.1
1aq-TERL-23	MW346791	1anqing	SRX9369005	1808	93	terminase large subunit	complete	uncultured Caudovirales phage	phage terminase large subunit [Pseudorhodoferax sp. Leaf274]	0	80.665	WP_082525043.1
1aq-TERL-24	MW346792	1anqing	SRX9369005	1789	167	terminase large subunit	complete	uncultured Caudovirales phage	XtmB Phage terminase large subunit [uncultured Caudovirales phage]	0	82.108	CAB5225451.1
1aq-TERL-25	MW346793	1anqing	SRX9369005	1773	104	terminase large subunit	complete	uncultured Caudovirales phage	hypothetical protein UFOVP177_27 [uncultured Caudovirales phage]	0	69.65	CAB5194667.1
1aq-TERL-27	MW346795	1anqing	SRX9369005	1758	210	terminase large subunit	partial	uncultured Caudovirales phage	XtmB Phage terminase large subunit [uncultured Caudovirales phage]	0	90	CAB4141526.1
1aq-TERL-29	MW346797	1anqing	SRX9369005	1695	151	terminase large subunit	partial	uncultured Caudovirales phage	hypothetical protein [Verrucomicrobiales bacterium]	5.91e-81	34.965	MBG89531.1
1aq-TERL-30	MW346798	1anqing	SRX9369005	1685	604	terminase large subunit	complete	uncultured Caudovirales phage	hypothetical protein UFOVP312_33 [uncultured Caudovirales phage]	0	95.74	CAB4136639.1
1aq-TERL-31	MW346799	1anqing	SRX9369005	1667	50	terminase large subunit	complete	uncultured Caudovirales phage	hypothetical protein [Methylocystaceae bacterium]	0	75.47	NDB69608.1
1aq-TERL-33	MW346801	1anqing	SRX9369005	1659	66	terminase large subunit	partial	uncultured Caudovirales phage	Helicase domain containing protein [uncultured Caudovirales phage]	0	83.84	CAB4125021.1
1aq-TERL-34	MW346802	1anqing	SRX9369005	1658	98	terminase large subunit	partial	uncultured Caudovirales phage	hypothetical protein [Burkholderiaceae bacterium]	0	73.26	NBV72511.1
1aq-TERL-35	MW346803	1anqing	SRX9369005	1655	84	terminase large subunit	partial	uncultured Caudovirales phage	large terminase protein [uncultured Caudovirales phage]	1.03e-107	45.564	CAB4173540.1
1aq-TERL-36	MW346804	1anqing	SRX9369005	1643	43	terminase large subunit	complete	uncultured Caudovirales phage	terminase [Alphaproteobacteria bacterium]	0	74.11	NDG04877.1
1aq-TERL-37	MW346805	1anqing	SRX9369005	1633	180	terminase large subunit	complete	uncultured Caudovirales phage	phage_term_2, phage terminase, large subunit, PBSX family, partial [uncultured Caudovirales phage]	0	84.733	CAB5222399.1
1aq-TERL-38	MW346806	1anqing	SRX9369005	1628	126	terminase large subunit	complete	uncultured Caudovirales phage	Terminase large subunit, Lambdalikevirus-type [uncultured Caudovirales phage]	4e-120	44.937	CAB4167214.1
1aq-TERL-39	MW346807	1anqing	SRX9369005	1606	109	terminase large subunit	partial	uncultured Caudovirales phage	hypothetical protein [Pusillimonas sp.]	4e-103	43.37	MBC42528.1
1aq-TERL-41	MW346809	1anqing	SRX9369005	1553	159	terminase large subunit	partial	uncultured Caudovirales phage	terminase large subunit [Xanthovirga aplysinae]	2.96e-131	46.667	WP_155207560.1
1aq-TERL-42	MW346810	1anqing	SRX9369005	1547	47	terminase large subunit	partial	uncultured Caudovirales phage	Terminase large subunit, Lambdalikevirus-type [uncultured Caudovirales phage]	5.02e-142	57.937	CAB4142196.1
1aq-TERL-44	MW346812	1anqing	SRX9369005	1514	353	terminase large subunit	complete	uncultured Caudovirales phage	hypothetical protein UFOVP312_33 [uncultured Caudovirales phage]	0	82.77	CAB4136639.1
1aq-TERL-45	MW346813	1anqing	SRX9369005	1501	56	terminase large subunit	partial	uncultured Caudovirales phage	hypothetical protein [Caulobacteraceae bacterium]	1e-136	75.49	NBW12276.1
1aq-TERL-46	MW346814	1anqing	SRX9369005	1329	84	terminase large subunit	partial	uncultured Caudovirales phage	phage_term_2, phage terminase, large subunit, PBSX family [uncultured Caudovirales phage]	0	86.605	CAB4141143.1
1aq-TERL-47	MW346815	1anqing	SRX9369005	1490	84	terminase large subunit	complete	uncultured Caudovirales phage	Terminase RNaseH-like domain containing protein [uncultured Caudovirales phage]	0	86.635	CAB4157329.1
1aq-TERL-48	MW346816	1anqing	SRX9369005	1483	66	terminase large subunit	complete	uncultured Caudovirales phage	hypothetical protein [Burkholderiaceae bacterium]	0	69.23	NBV72115.1
1aq-TERL-49	MW346817	1anqing	SRX9369005	1427	31	terminase large subunit	partial	uncultured Caudovirales phage	hypothetical protein [Methylocystaceae bacterium]	1e-161	59.38	NDB67811.1
1aq-TERL-50	MW346818	1anqing	SRX9369005	1417	216	terminase large subunit	partial	uncultured Caudovirales phage	PBSX family phage terminase large subunit [Winogradskyella sp.]	5e-145	53.91	NNE33528.1
1aq-TERL-51	MW346819	1anqing	SRX9369005	1409	89	terminase large subunit	partial	uncultured Caudovirales phage	Terminase RNaseH-like domain containing protein, partial [uncultured Caudovirales phage]	3.76e-137	69.767	CAB4152250.1
1aq-TERL-52	MW346820	1anqing	SRX9369005	1334	147	terminase large subunit	partial	uncultured Caudovirales phage	Terminase large subunit, Lambdalikevirus-type [uncultured Caudovirales phage]	7.61e-158	66.947	CAB4145567.1
1aq-TERL-53	MW346821	1anqing	SRX9369005	1314	53	terminase large subunit	partial	uncultured Caudovirales phage	Archaeophage PsiM2, terminase large subunit [uncultured Caudovirales phage]	1.34e-176	66.491	CAB4151275.1
1aq-TERL-54	MW346822	1anqing	SRX9369005	1306	51	terminase large subunit	partial	uncultured Caudovirales phage	hypothetical protein [Caulobacteraceae bacterium]	0	85.5	NBW16969.1
1aq-TERL-55	MW346823	1anqing	SRX9369005	1305	46	terminase large subunit	partial	uncultured Caudovirales phage	Terminase-like family [uncultured Caudovirales phage]	1e-153	63.84	CAB5220424.1
1aq-TERL-56	MW346824	1anqing	SRX9369005	1303	98	terminase large subunit	partial	uncultured Caudovirales phage	PBSX family phage terminase large subunit [Cytophagia bacterium]	0	98.96	NBW39133.1
1aq-TERL-57	MW346825	1anqing	SRX9369005	1276	142	terminase large subunit	partial	uncultured Caudovirales phage	XtmB Phage terminase large subunit [uncultured Caudovirales phage]	2.67e-180	64.171	CAB5217821.1
1aq-TERL-59	MW346827	1anqing	SRX9369005	1258	95	terminase large subunit	partial	uncultured Caudovirales phage	Phage terminase large subunit, partial [uncultured Caudovirales phage]	0	82.687	CAB5218325.1
1aq-TERL-61	MW346828	1anqing	SRX9369005	1225	48	terminase large subunit	partial	uncultured Caudovirales phage	Archaeophage PsiM2, terminase large subunit [uncultured Caudovirales phage]	0	78.788	CAB4195888.1
1aq-TERL-63	MW346830	1anqing	SRX9369005	949	45	terminase large subunit	partial	uncultured Caudovirales phage	phage terminase large subunit family protein [Pirellula sp. SH-Sr6A]	2.7e-155	57.506	WP_168164151.1
1aq-TERL-64	MW346831	1anqing	SRX9369005	1159	43	terminase large subunit	partial	uncultured Caudovirales phage	Terminase RNaseH-like domain containing protein [uncultured Caudovirales phage]	2.33e-146	66.333	CAB4187901.1
1aq-TERL-65	MW346832	1anqing	SRX9369005	1156	50	terminase large subunit	partial	uncultured Caudovirales phage	hypothetical protein [Actinobacteria bacterium]	0	91.69	NDD97266.1
1aq-TERL-66	MW346833	1anqing	SRX9369005	1151	47	terminase large subunit	partial	uncultured Caudovirales phage	terminase large subunit [uncultured Mediterranean phage uvMED]	7.72e-66	38.462	BAQ84353.1
1aq-TERL-67	MW346834	1anqing	SRX9369005	1137	55	terminase large subunit	partial	uncultured Caudovirales phage	COG4626 Phage terminase-like protein, large subunit [uncultured Caudovirales phage]	5e-165	68.9	CAB4141878.1
1aq-TERL-68	MW346835	1anqing	SRX9369005	1135	57	terminase large subunit	partial	uncultured Caudovirales phage	phage terminase large subunit [Hyphomicrobium sp.]	5e-67	39.05	NOT72447.1
1aq-TERL-69	MW346836	1anqing	SRX9369005	1120	90	terminase large subunit	partial	uncultured Caudovirales phage	PBSX family phage terminase large subunit [Proteobacteria bacterium]	1e-126	83.84	NBN88473.1
1aq-TERL-70	MW346837	1anqing	SRX9369005	1115	30	terminase large subunit	partial	uncultured Caudovirales phage	phage terminase large subunit family protein [Synechococcaceae bacterium WB9_4xC_028]	2e-131	84.72	NDD70311.1
1aq-TERL-71	MW346838	1anqing	SRX9369005	1113	39	terminase large subunit	partial	uncultured Caudovirales phage	hypothetical protein UFOVP931_47 [uncultured Caudovirales phage]	1e-172	85.93	CAB4172129.1
1aq-TERL-72	MW346839	1anqing	SRX9369005	1108	27	terminase large subunit	partial	uncultured Caudovirales phage	Archaeophage PsiM2, terminase large subunit [uncultured Caudovirales phage]	2.46e-160	83.972	CAB4168218.1
1aq-TERL-73	MW346840	1anqing	SRX9369005	1101	46	terminase large subunit	partial	uncultured Caudovirales phage	phage_term_2, phage terminase, large subunit, PBSX family [uncultured Caudovirales phage]	3.44e-77	58.537	CAB4128162.1
1aq-TERL-74	MW346841	1anqing	SRX9369005	1049	25	terminase large subunit	partial	uncultured Caudovirales phage	hypothetical protein [Micrococcales bacterium]	9e-139	84.58	NBR23283.1
1aq-TERL-75	MW346842	1anqing	SRX9369005	1036	39	terminase large subunit	partial	uncultured Caudovirales phage	hypothetical protein [Actinobacteria bacterium]	0	82.35	NDB50244.1
1aq-TERL-76	MW346843	1anqing	SRX9369005	1033	49	terminase large subunit	partial	uncultured Caudovirales phage	Archaeophage PsiM2, terminase large subunit [uncultured Caudovirales phage]	5.4e-165	68.254	CAB4158604.1
1aq-TERL-83	MW346850	1anqing	SRX9369005	974	34	terminase large subunit	partial	uncultured Caudovirales phage	terminase large subunit [Phaeodactylibacter sp.]	2e-107	54.21	NRA48044.1
1aq-TERL-84	MW346851	1anqing	SRX9369005	972	45	terminase large subunit	partial	uncultured Caudovirales phage	Terminase large subunit, Lambdalikevirus-type [uncultured Caudovirales phage]	2.75e-129	63.929	CAB4194912.1
1aq-TERL-85	MW346852	1anqing	SRX9369005	960	38	terminase large subunit	partial	uncultured Caudovirales phage	terminase [Ramlibacter sp.]	0	77.19	NLX17565.1
1aq-TERL-86	MW346853	1anqing	SRX9369005	952	38	terminase large subunit	partial	uncultured Caudovirales phage	hypothetical protein [Chitinophagia bacterium]	6e-171	74.19	NDE11708.1
1aq-TERL-87	MW346854	1anqing	SRX9369005	936	34	terminase large subunit	partial	uncultured Caudovirales phage	hypothetical protein LBMAG52_36800 [Planctomycetia bacterium]	6.95e-86	56.118	GDY10192.1
1aq-TERL-88	MW346855	1anqing	SRX9369005	929	42	terminase large subunit	partial	uncultured Caudovirales phage	hypothetical protein [Caulobacteraceae bacterium]	7e-102	87.17	NBW12631.1
1aq-TERL-89	MW346856	1anqing	SRX9369005	921	63	terminase large subunit	partial	uncultured Caudovirales phage	Terminase RNaseH-like domain containing protein [uncultured Caudovirales phage]	2.5e-172	81.979	CAB4240591.1
1aq-TERL-91	MW346858	1anqing	SRX9369005	896	27	terminase large subunit	partial	uncultured Caudovirales phage	hypothetical protein [Caulobacteraceae bacterium]	5e-122	82.05	NBW22000.1
1aq-TERL-94	MW346861	1anqing	SRX9369005	869	32	terminase large subunit	partial	uncultured Caudovirales phage	Intein C-terminal splicing region [uncultured Caudovirales phage]	0	92.39	CAB4166156.1
1aq-TERL-96	MW346863	1anqing	SRX9369005	846	35	terminase large subunit	partial	uncultured Caudovirales phage	DNA-packaging protein [Thermoactinomyces sp. DSM 45892]	1.97e-48	61.538	WP_093290745.1
1aq-TERL-97	MW346864	1anqing	SRX9369005	843	51	terminase large subunit	partial	uncultured Caudovirales phage	COG4626 Phage terminase-like protein, large subunit [uncultured Caudovirales phage]	2e-102	73.46	CAB4141878.1
1aq-TERL-98	MW346865	1anqing	SRX9369005	842	34	terminase large subunit	partial	uncultured Caudovirales phage	Terminase-like family [uncultured Caudovirales phage]	1e-78	77.78	CAB5220424.1
1aq-TERL-100	MW346867	1anqing	SRX9369005	825	56	terminase large subunit	partial	uncultured Caudovirales phage	hypothetical protein [Betaproteobacteria bacterium]	5e-174	90.04	NDG19868.1
1aq-TERL-102	MW346869	1anqing	SRX9369005	814	32	terminase large subunit	partial	uncultured Caudovirales phage	hypothetical protein [Betaproteobacteria bacterium]	0	92.59	NDF50888.1
1aq-TERL-103	MW346870	1anqing	SRX9369005	808	25	terminase large subunit	partial	uncultured Caudovirales phage	hypothetical protein [Caulobacteraceae bacterium]	3e-132	69.14	NBW16624.1
1aq-TERL-104	MW346871	1anqing	SRX9369005	804	28	terminase large subunit	partial	uncultured Caudovirales phage	hypothetical protein [Caulobacteraceae bacterium]	3e-122	75.23	NBW17888.1
1aq-TERL-105	MW346872	1anqing	SRX9369005	787	28	terminase large subunit	partial	uncultured Caudovirales phage	phage terminase large subunit [Acetobacter indonesiensis]	1.28e-52	42.174	WP_086659920.1
1aq-TERL-108	MW346875	1anqing	SRX9369005	775	35	terminase large subunit	partial	uncultured Caudovirales phage	Archaeophage PsiM2, terminase large subunit [uncultured Caudovirales phage]	1e-105	58.53	CAB4179071.1
1aq-TERL-109	MW346876	1anqing	SRX9369005	771	25	terminase large subunit	partial	uncultured Caudovirales phage	hypothetical protein DEI93_00765 [Curtobacterium sp. MCBD17_035]	4.02e-58	49.035	PZF34791.1
1aq-TERL-110	MW346877	1anqing	SRX9369005	769	36	terminase large subunit	partial	uncultured Caudovirales phage	COG4626 Phage terminase-like protein, large subunit [uncultured Caudovirales phage]	3e-72	66.13	CAB4134787.1
1aq-TERL-113	MW346880	1anqing	SRX9369005	760	29	terminase large subunit	partial	uncultured Caudovirales phage	hypothetical protein [Burkholderiaceae bacterium]	4e-150	89.13	NBS10873.1
1aq-TERL-114	MW346881	1anqing	SRX9369005	759	27	terminase large subunit	partial	uncultured Caudovirales phage	phage terminase large subunit family protein [Cytophagia bacterium]	1e-158	86.61	NBW39065.1
1aq-TERL-117	MW346884	1anqing	SRX9369005	745	31	terminase large subunit	partial	uncultured Caudovirales phage	terminase large subunit [uncultured Mediterranean phage uvMED]	3.71e-47	43.668	BAQ84569.1
1aq-TERL-118	MW346885	1anqing	SRX9369005	744	29	terminase large subunit	partial	uncultured Caudovirales phage	Archaeophage PsiM2, terminase large subunit [uncultured Caudovirales phage]	6.93e-100	75.41	CAB4180374.1
1aq-TERL-119	MW346886	1anqing	SRX9369005	743	23	terminase large subunit	partial	uncultured Caudovirales phage	hypothetical protein [Caulobacteraceae bacterium]	2e-121	71.26	NBW17344.1
1aq-TERL-120	MW346887	1anqing	SRX9369005	728	34	terminase large subunit	partial	uncultured Caudovirales phage	phage_term_2, phage terminase, large subunit, PBSX family, partial [uncultured Caudovirales phage]	2.43e-146	79.835	CAB5222399.1
1aq-TERL-121	MW346888	1anqing	SRX9369005	727	29	terminase large subunit	partial	uncultured Caudovirales phage	hypothetical protein LBMAG52_36800 [Planctomycetia bacterium]	5.9e-28	47.458	GDY10192.1
1aq-TERL-122	MW346889	1anqing	SRX9369005	726	28	terminase large subunit	partial	uncultured Caudovirales phage	hypothetical protein [Betaproteobacteria bacterium]	8e-75	73.68	NBT56719.1
1aq-TERL-123	MW346890	1anqing	SRX9369005	725	37	terminase large subunit	partial	uncultured Caudovirales phage	COG4626 Phage terminase-like protein, large subunit [uncultured Caudovirales phage]	8e-130	75.52	CAB4154220.1
1aq-TERL-124	MW346891	1anqing	SRX9369005	724	25	terminase large subunit	partial	uncultured Caudovirales phage	hypothetical protein [Actinobacteria bacterium]	4e-131	77.41	NDB50244.1
1aq-TERL-125	MW346892	1anqing	SRX9369005	723	31	terminase large subunit	partial	uncultured Caudovirales phage	PBSX family phage terminase large subunit [Gammaproteobacteria bacterium]	4e-61	75.19	MAC71650.1
1aq-TERL-127	MW346894	1anqing	SRX9369005	718	31	terminase large subunit	partial	uncultured Caudovirales phage	terminase large subunit [Paraburkholderia xenovorans]	3.76e-153	85.356	WP_171913266.1
1aq-TERL-129	MW346896	1anqing	SRX9369005	716	47	terminase large subunit	partial	uncultured Caudovirales phage	XtmB Phage terminase large subunit [uncultured Caudovirales phage]	6.23e-140	81.304	CAB5224177.1
1aq-TERL-130	MW346897	1anqing	SRX9369005	709	25	terminase large subunit	partial	uncultured Caudovirales phage	Terminase large subunit, Lambdalikevirus-type [uncultured Caudovirales phage]	4.81e-41	43.721	CAB4195010.1
1aq-TERL-131	MW346898	1anqing	SRX9369005	708	29	terminase large subunit	partial	uncultured Caudovirales phage	Hint domain-containing protein [Rhizobium lusitanum]	1.7e-60	66.901	WP_092574002.1
1aq-TERL-134	MW346901	1anqing	SRX9369005	703	29	terminase large subunit	partial	uncultured Caudovirales phage	COG4626 Phage terminase-like protein, large subunit [uncultured Caudovirales phage]	2e-120	72.49	CAB4141878.1
1aq-TERL-136	MW346903	1anqing	SRX9369005	698	25	terminase large subunit	partial	uncultured Caudovirales phage	COG5323 Uncharacterized conserved protein [uncultured Caudovirales phage]	1e-95	67.73	CAB4158354.1
1aq-TERL-137	MW346904	1anqing	SRX9369005	695	49	terminase large subunit	partial	uncultured Caudovirales phage	Terminase large subunit, Lambdalikevirus-type [uncultured Caudovirales phage]	7.97e-61	51.98	CAB4146349.1
1aq-TERL-138	MW346905	1anqing	SRX9369005	694	26	terminase large subunit	partial	uncultured Caudovirales phage	Terminase large subunit, Lambdalikevirus-type [uncultured Caudovirales phage]	8.03e-58	43.966	CAB4195010.1
1aq-TERL-140	MW346907	1anqing	SRX9369005	691	32	terminase large subunit	partial	uncultured Caudovirales phage	hypothetical protein E6J63_22090 [Deltaproteobacteria bacterium]	1.17e-109	65.801	TMA84748.1
1aq-TERL-144	MW346911	1anqing	SRX9369005	677	30	terminase large subunit	partial	uncultured Caudovirales phage	large subunit terminase [uncultured Mediterranean phage uvMED]	5.89e-117	75	BAQ88129.1
1aq-TERL-145	MW346912	1anqing	SRX9369005	674	31	terminase large subunit	partial	uncultured Caudovirales phage	DEAD/DEAH box helicase family protein [Rhodobacteraceae bacterium Water-Bin34]	2.98e-109	72.43	WP_108865673.1
1aq-TERL-146	MW346913	1anqing	SRX9369005	673	27	terminase large subunit	partial	uncultured Caudovirales phage	Terminase large subunit, Lambdalikevirus-type, partial [uncultured Caudovirales phage]	5.57e-115	70.982	CAB4204932.1
1aq-TERL-147	MW346914	1anqing	SRX9369005	671	36	terminase large subunit	partial	uncultured Caudovirales phage	hypothetical protein [Caulobacteraceae bacterium]	8e-103	71.57	NBW23054.1
1aq-TERL-148	MW346915	1anqing	SRX9369005	666	45	terminase large subunit	partial	uncultured Caudovirales phage	Terminase large subunit, Lambdalikevirus-type [uncultured Caudovirales phage]	1.61e-82	57.477	CAB4167322.1
1aq-TERL-149	MW346916	1anqing	SRX9369005	665	29	terminase large subunit	partial	uncultured Caudovirales phage	terminase large subunit [uncultured Mediterranean phage uvMED]	2.34e-87	61.692	BAQ89662.1
1aq-TERL-150	MW346917	1anqing	SRX9369005	664	28	terminase large subunit	partial	uncultured Caudovirales phage	Terminase RNaseH-like domain containing protein [uncultured Caudovirales phage]	2.94e-96	83.06	CAB4141350.1
1aq-TERL-151	MW346918	1anqing	SRX9369005	654	30	terminase large subunit	partial	uncultured Caudovirales phage	hypothetical protein [Caulobacteraceae bacterium]	1e-153	95.41	NBW23113.1
1aq-TERL-152	MW346919	1anqing	SRX9369005	653	39	terminase large subunit	partial	uncultured Caudovirales phage	hypothetical protein [Betaproteobacteria bacterium]	6e-98	74.72	NDG20260.1
1aq-TERL-153	MW346920	1anqing	SRX9369005	651	28	terminase large subunit	partial	uncultured Caudovirales phage	phage terminase large subunit family protein [Rhodospirillaceae bacterium TMED63]	1.18e-96	62.326	RPF99695.1
1aq-TERL-154	MW346921	1anqing	SRX9369005	649	33	terminase large subunit	partial	uncultured Caudovirales phage	PBSX family phage terminase large subunit [Chitinibacter sp. 2T18]	2.37e-96	64.953	QLG89831.1
1aq-TERL-157	MW346924	1anqing	SRX9369005	642	32	terminase large subunit	partial	uncultured Caudovirales phage	Terminase large subunit, Lambdalikevirus-type [uncultured Caudovirales phage]	8.08e-112	74.408	CAB4191141.1
1aq-TERL-159	MW346926	1anqing	SRX9369005	640	26	terminase large subunit	partial	uncultured Caudovirales phage	hypothetical protein [Caulobacteraceae bacterium]	6.39e-60	49.765	NBW21714.1
1aq-TERL-161	MW346928	1anqing	SRX9369005	637	22	terminase large subunit	partial	uncultured Caudovirales phage	Terminase large subunit, Lambdalikevirus-type [uncultured Caudovirales phage]	5.91e-66	84.615	CAB5238483.1
1aq-TERL-162	MW346929	1anqing	SRX9369005	636	26	terminase large subunit	partial	uncultured Caudovirales phage	hypothetical protein [Betaproteobacteria bacterium]	1e-91	62.91	NBS40009.1
1aq-TERL-163	MW346930	1anqing	SRX9369005	632	30	terminase large subunit	partial	uncultured Caudovirales phage	Terminase RNaseH-like domain containing protein [uncultured Caudovirales phage]	4.56e-102	68.599	CAB4241051.1
1aq-TERL-165	MW346932	1anqing	SRX9369005	625	28	terminase large subunit	partial	uncultured Caudovirales phage	Archaeophage PsiM2, terminase large subunit [uncultured Caudovirales phage]	4.78e-94	80.368	CAB4168218.1
1aq-TERL-166	MW346933	1anqing	SRX9369005	619	28	terminase large subunit	partial	uncultured Caudovirales phage	hypothetical protein [Burkholderiaceae bacterium]	2e-119	94.97	NCX56635.1
1aq-TERL-168	MW346935	1anqing	SRX9369005	617	28	terminase large subunit	partial	uncultured Caudovirales phage	terminase [Rhodobacteraceae bacterium]	7e-106	77.07	NBV61937.1
1aq-TERL-169	MW346936	1anqing	SRX9369005	615	25	terminase large subunit	partial	uncultured Caudovirales phage	hypothetical protein [Burkholderiaceae bacterium]	5e-110	72.68	NBV72115.1
1aq-TERL-170	MW346937	1anqing	SRX9369005	611	28	terminase large subunit	partial	uncultured Caudovirales phage	PBSX family phage terminase large subunit [Microbacteriaceae bacterium]	2e-76	58.77	NBQ97957.1
1aq-TERL-171	MW346938	1anqing	SRX9369005	610	26	terminase large subunit	partial	uncultured Caudovirales phage	hypothetical protein [Cytophagia bacterium]	5e-114	88.33	NBW38009.1
1aq-TERL-172	MW346939	1anqing	SRX9369005	609	29	terminase large subunit	partial	uncultured Caudovirales phage	Archaeophage PsiM2, terminase large subunit [uncultured Caudovirales phage]	7.08e-85	81.208	CAB4155896.1
1aq-TERL-174	MW346941	1anqing	SRX9369005	604	48	terminase large subunit	partial	uncultured Caudovirales phage	hypothetical protein [Methylocystaceae bacterium]	6e-132	92	NDB70176.1
1aq-TERL-175	MW346942	1anqing	SRX9369005	601	40	terminase large subunit	partial	uncultured Caudovirales phage	Archaeophage PsiM2, terminase large subunit [uncultured Caudovirales phage]	8.13e-123	84.5	CAB4129566.1
1aq-TERL-177	MW346944	1anqing	SRX9369005	598	39	terminase large subunit	partial	uncultured Caudovirales phage	XtmB Phage terminase large subunit [uncultured Caudovirales phage]	2.89e-127	86.432	CAB4141526.1
1aq-TERL-178	MW346945	1anqing	SRX9369005	597	39	terminase large subunit	partial	uncultured Caudovirales phage	hypothetical protein [Spirosoma aerolatum]	2.11e-49	48.571	WP_080055653.1
1aq-TERL-181	MW346948	1anqing	SRX9369005	590	27	terminase large subunit	partial	uncultured Caudovirales phage	terminase large subunit [uncultured Mediterranean phage uvMED]	6.76e-46	41.089	BAR14681.1
1aq-TERL-182	MW346949	1anqing	SRX9369005	589	24	terminase large subunit	partial	uncultured Caudovirales phage	hypothetical protein [Caulobacteraceae bacterium]	4e-109	79.08	NBW17344.1
1aq-TERL-183	MW346950	1anqing	SRX9369005	588	27	terminase large subunit	partial	uncultured Caudovirales phage	terminase large subunit [Caulobacteraceae bacterium]	2e-88	64.29	NBW23739.1
1aq-TERL-184	MW346951	1anqing	SRX9369005	587	30	terminase large subunit	partial	uncultured Caudovirales phage	Terminase large subunit, Lambdalikevirus-type, partial [uncultured Caudovirales phage]	7.05e-94	69.892	CAB4204932.1
1aq-TERL-185	MW346952	1anqing	SRX9369005	586	40	terminase large subunit	partial	uncultured Caudovirales phage	Phage terminase large subunit, partial [uncultured Caudovirales phage]	7.29e-118	82.474	CAB5218325.1
1aq-TERL-186	MW346953	1anqing	SRX9369005	566	28	terminase large subunit	partial	uncultured Caudovirales phage	Terminase RNaseH-like domain containing protein [uncultured Caudovirales phage]	5.31e-64	48.663	CAB4240682.1
1aq-TERL-187	MW346954	1anqing	SRX9369005	560	35	terminase large subunit	partial	uncultured Caudovirales phage	PBSX family phage terminase large subunit [Cytophagia bacterium]	6e-106	81.08	NBW38148.1
1aq-TERL-188	MW346955	1anqing	SRX9369005	559	38	terminase large subunit	partial	uncultured Caudovirales phage	Terminase large subunit, Lambdalikevirus-type, partial [uncultured Caudovirales phage]	1.47e-69	61.905	CAB4223145.1
1aq-TERL-190	MW346957	1anqing	SRX9369005	554	33	terminase large subunit	partial	uncultured Caudovirales phage	hypothetical protein [Verrucomicrobia bacterium]	9e-128	97.83	NBR87496.1
1aq-TERL-191	MW346958	1anqing	SRX9369005	547	30	terminase large subunit	partial	uncultured Caudovirales phage	Archaeophage PsiM2, terminase large subunit [uncultured Caudovirales phage]	4.7e-111	85.083	CAB4137639.1
1aq-TERL-192	MW346959	1anqing	SRX9369005	546	28	terminase large subunit	partial	uncultured Caudovirales phage	XtmB Phage terminase large subunit [uncultured Caudovirales phage]	3.66e-90	66.298	CAB4152364.1
1aq-TERL-193	MW346960	1anqing	SRX9369005	546	27	terminase large subunit	partial	uncultured Caudovirales phage	hypothetical protein [Cyclobacteriaceae bacterium]	7e-85	71.04	NDE62548.1
1aq-TERL-194	MW346961	1anqing	SRX9369005	544	24	terminase large subunit	partial	uncultured Caudovirales phage	terminase [Methylophaga sp.]	4e-103	80.11	MAX51623.1
1aq-TERL-195	MW346962	1anqing	SRX9369005	544	26	terminase large subunit	partial	uncultured Caudovirales phage	XtmB Phage terminase large subunit [uncultured Caudovirales phage]	6.8e-102	83.978	CAB4141526.1
1aq-TERL-196	MW346963	1anqing	SRX9369005	543	24	terminase large subunit	partial	uncultured Caudovirales phage	hypothetical protein [Betaproteobacteria bacterium]	2e-81	71.11	NDG19474.1
1aq-TERL-197	MW346964	1anqing	SRX9369005	543	34	terminase large subunit	partial	uncultured Caudovirales phage	XtmB Phage terminase large subunit [uncultured Caudovirales phage]	5.51e-111	82.222	CAB5224177.1
1aq-TERL-198	MW346965	1anqing	SRX9369005	542	72	terminase large subunit	partial	uncultured Caudovirales phage	hypothetical protein [Rhodobacteraceae bacterium]	4e-64	73.85	NBV62645.1
1aq-TERL-201	MW346968	1anqing	SRX9369005	534	25	terminase large subunit	partial	uncultured Caudovirales phage	terminase large subunit [Phaeodactylibacter sp.]	2e-59	51.12	NRA48044.1
1aq-TERL-202	MW346969	1anqing	SRX9369005	529	37	terminase large subunit	partial	uncultured Caudovirales phage	hypothetical protein [Actinobacteria bacterium]	1e-97	86.36	NBO25448.1
1aq-TERL-203	MW346970	1anqing	SRX9369005	528	27	terminase large subunit	partial	uncultured Caudovirales phage	large terminase protein [uncultured Caudovirales phage]	2.28e-53	61.379	CAB4153770.1
1aq-TERL-204	MW346971	1anqing	SRX9369005	526	25	terminase large subunit	partial	uncultured Caudovirales phage	COG4626 Phage terminase-like protein, large subunit [uncultured Caudovirales phage]	7e-93	84.57	CAB4135021.1
1aq-TERL-205	MW346972	1anqing	SRX9369005	525	33	terminase large subunit	partial	uncultured Caudovirales phage	XtmB Phage terminase large subunit [uncultured Caudovirales phage]	3.12e-87	67.816	CAB4151350.1
1aq-TERL-206	MW346973	1anqing	SRX9369005	524	25	terminase large subunit	partial	uncultured Caudovirales phage	large terminase protein [uncultured Caudovirales phage]	2.24e-62	57.803	CAB4147853.1
1aq-TERL-207	MW346974	1anqing	SRX9369005	522	50	terminase large subunit	partial	uncultured Caudovirales phage	PBSX family phage terminase large subunit [Cytophagia bacterium]	7e-105	83.33	NBW38148.1
1aq-TERL-208	MW346975	1anqing	SRX9369005	520	46	terminase large subunit	partial	uncultured Caudovirales phage	Archaeophage PsiM2, terminase large subunit [uncultured Caudovirales phage]	1.37e-54	60.843	CAB4150419.1
1aq-TERL-209	MW346976	1anqing	SRX9369005	520	27	terminase large subunit	partial	uncultured Caudovirales phage	hypothetical protein EHM38_08270 [Geobacteraceae bacterium]	1e-60	79.7	RPI68711.1
1aq-TERL-211	MW346978	1anqing	SRX9369005	516	27	terminase large subunit	partial	uncultured Caudovirales phage	Terminase-like family [uncultured Caudovirales phage]	1e-46	67.18	CAB4148905.1
1aq-TERL-212	MW346979	1anqing	SRX9369005	513	44	terminase large subunit	partial	uncultured Caudovirales phage	Archaeophage PsiM2, terminase large subunit [uncultured Caudovirales phage]	1.65e-111	88.304	CAB4123846.1
1aq-TERL-214	MW346981	1anqing	SRX9369005	509	24	terminase large subunit	partial	uncultured Caudovirales phage	COG5525 Phage terminase, large subunit GpA [uncultured Caudovirales phage]	8.62e-100	84.302	CAB4192117.1
1aq-TERL-215	MW346982	1anqing	SRX9369005	506	39	terminase large subunit	partial	uncultured Caudovirales phage	hypothetical protein UFOVP406_42 [uncultured Caudovirales phage]	2e-87	77.98	CAB4140617.1
1aq-TERL-216	MW346983	1anqing	SRX9369005	505	38	terminase large subunit	partial	uncultured Caudovirales phage	Terminase large subunit, Lambdalikevirus-type [uncultured Caudovirales phage]	1.94e-101	93.413	CAB4142195.1
1aq-TERL-217	MW346984	1anqing	SRX9369005	505	27	terminase large subunit	partial	uncultured Caudovirales phage	COG5323 Uncharacterized conserved protein [uncultured Caudovirales phage]	4e-48	69.17	CAB4158354.1
1aq-TERL-218	MW346985	1anqing	SRX9369005	501	26	terminase large subunit	partial	uncultured Caudovirales phage	terminase large subunit [Burkholderia cenocepacia]	7.77e-71	66.667	RQU14197.1
1aq-TERL-219	MW346986	1anqing	SRX9369005	501	26	terminase large subunit	partial	uncultured Caudovirales phage	hypothetical protein [Betaproteobacteria bacterium]	6e-78	82.35	NBT68376.1
1aq-TERL-221	MW346988	1anqing	SRX9369005	458	26	terminase large subunit	partial	uncultured Caudovirales phage	hypothetical protein [Betaproteobacteria bacterium]	6e-28	63.06	NCA25271.1
1aq-TERL-222	MW346989	1anqing	SRX9369005	438	26	terminase large subunit	partial	uncultured Caudovirales phage	hypothetical protein [Betaproteobacteria bacterium]	1e-27	63.06	NCA25271.1
1aq-TERL-223	MW346990	1anqing	SRX9369005	434	25	terminase large subunit	partial	uncultured Caudovirales phage	hypothetical protein R70331_25740 [Paenibacillus sp. FSL R7-0331]	6e-20	45	AIQ54574.1
1aq-TERL-224	MW346991	1anqing	SRX9369005	424	31	terminase large subunit	partial	uncultured Caudovirales phage	Terminase RNaseH-like domain containing protein [uncultured Caudovirales phage]	1.23e-59	75.424	CAB4240591.1
2wh-CRESS-1	MW346992	2wuhu	SRX9369011	1995	531	replication-associated protein	complete	Circoviridae	replication-associated protein [Avon-Heathcote Estuary associated circular virus 27]	4.24e-72	42.089	AJP36472.1
2wh-CRESS-2	MW346993	2wuhu	SRX9369011	1984	211	replication-associated protein	complete	unclassified CRESS DNA virus	helicase [CRESS virus sp.]	1.53e-71	43.182	AWW06057.1
2wh-CRESS-4	MW346994	2wuhu	SRX9369011	1865	242	replication-associated protein	complete	unclassified CRESS DNA virus	replication-associated protein [CRESS virus sp.]	1.6e-105	62.879	QJI53704.1
2wh-CRESS-5	MW346995	2wuhu	SRX9369011	1837	109	replication-associated protein	complete	unclassified CRESS DNA virus	putative viral replication protein [CRESS virus sp.]	1.22e-92	52.713	AXH74683.1
2wh-CRESS-6	MW346996	2wuhu	SRX9369011	1362	50	replication-associated protein	partial	unclassified CRESS DNA virus	Rep [Lactuca sativa CRESS virus]	3.98e-68	45.62	QKI29034.1
2wh-CRESS-7	MW346997	2wuhu	SRX9369011	1361	43	replication-associated protein	partial	unclassified CRESS DNA virus	putative viral replication protein [CRESS virus sp.]	4.16e-59	39.456	AXH75478.1
2wh-CRESS-8	MW346998	2wuhu	SRX9369011	1208	69	replication-associated protein	complete	Circoviridae	putative rep protein [Garrulus glandarius associated circular virus 1]	7.08e-98	53.929	ARV76501.1
2wh-CRESS-9	MW346999	2wuhu	SRX9369011	1179	65	replication-associated protein	complete	unclassified CRESS DNA virus	Rep [Lactuca sativa CRESS virus]	1.63e-66	43.056	QKI29034.1
2wh-CRESS-11	MW347000	2wuhu	SRX9369011	1126	44	replication-associated protein	partial	unclassified CRESS DNA virus	replication-associated protein [Genomoviridae sp.]	1.19e-27	34.188	QCW23714.1
2wh-CRESS-13	MW347001	2wuhu	SRX9369011	1044	360	replication-associated protein	partial	Circoviridae	replication-associated protein [Avon-Heathcote Estuary associated circular virus 27]	1.49e-77	42.722	AJP36472.1
2wh-CRESS-14	MW347002	2wuhu	SRX9369011	995	31	replication-associated protein	partial	unclassified CRESS DNA virus	Rep protein [CRESS virus sp. ctjUS5]	5.11e-59	46.262	QGH73070.1
2wh-CRESS-16	MW347003	2wuhu	SRX9369011	852	66	replication-associated protein	partial	unclassified CRESS DNA virus	putative viral replication protein [CRESS virus sp.]	3.26e-85	46.992	AXH76021.1
2wh-CRESS-17	MW347004	2wuhu	SRX9369011	771	27	replication-associated protein	partial	unclassified CRESS DNA virus	replication-associated protein [Farfantepenaeus duorarum circovirus]	1.02e-23	43.59	AGS47835.1
2wh-CRESS-18	MW347005	2wuhu	SRX9369011	768	250	replication-associated protein	partial	Circoviridae	replication-associated protein [Avon-Heathcote Estuary associated circular virus 26]	4.54e-85	48.81	AJP36469.1
2wh-CRESS-19	MW347006	2wuhu	SRX9369011	737	44	replication-associated protein	partial	unclassified CRESS DNA virus	Rep-B, partial [Ecklonia radiata-associated virus 9]	2.23e-33	35.193	AYM54678.1
2wh-CRESS-20	MW347007	2wuhu	SRX9369011	682	28	replication-associated protein	partial	unclassified CRESS DNA virus	Rep [Trichosanthes kirilowii CRESS virus]	2.28e-58	44.493	QKI29000.1
2wh-CRESS-24	MW347010	2wuhu	SRX9369011	472	34	replication-associated protein	partial	unclassified CRESS DNA virus	replication-associated protein [CRESS virus sp.]	3.53e-25	39.552	QJQ37761.1
2wh-micro-1	MW347011	2wuhu	SRX9369011	4696	273	major capsid protein	complete	Microviridae	major capsid protein [Microviridae sp.]	0	66.481	AXH76060.1
2wh-micro-2	MW347012	2wuhu	SRX9369011	1848	330	major capsid protein	complete	Microviridae	major capsid protein [Blackfly microvirus SF02]	0	58.759	QCQ85120.1
2wh-micro-3	MW347013	2wuhu	SRX9369011	1739	155	major capsid protein	complete	Microviridae	major capsid protein [Microviridae sp.]	0	56.918	AXL14466.1
2wh-micro-4	MW347014	2wuhu	SRX9369011	1062	93	major capsid protein	partial	Microviridae	major capsid protein [Microviridae sp.]	9.57e-142	73.485	AXH78182.1
2wh-micro-5	MW347015	2wuhu	SRX9369011	479	65	major capsid protein	partial	Microviridae	nonstructural protein [Capybara microvirus Cap3_SP_645]	6.44e-38	74.684	QCS36705.1
2wh-micro-6	MW347016	2wuhu	SRX9369011	1820	104	major capsid protein	complete	Microviridae	major capsid protein [Microviridae sp.]	0	78.343	AXL15520.1
2wh-micro-7	MW347017	2wuhu	SRX9369011	456	81	major capsid protein	partial	Microviridae	major capsid protein [Microviridae sp.]	7.97e-56	72.65	AXH77833.1
2wh-micro-8	MW347018	2wuhu	SRX9369011	1428	42	major capsid protein	partial	Microviridae	major capsid protein [Microviridae sp.]	0	70.842	AXH75893.1
2wh-micro-9	MW347019	2wuhu	SRX9369011	983	31	major capsid protein	partial	Microviridae	major capsid protein [Microviridae sp.]	6.15e-56	68.033	AXL15363.1
2wh-micro-12	MW347020	2wuhu	SRX9369011	740	44	major capsid protein	partial	Microviridae	major capsid protein [Microviridae sp.]	3.23e-90	55.686	AXL15363.1
2wh-micro-13	MW347021	2wuhu	SRX9369011	681	32	major capsid protein	partial	Microviridae	major capsid protein [Microviridae sp.]	6.21e-65	50	AXH75060.1
2wh-micro-14	MW347022	2wuhu	SRX9369011	680	50	major capsid protein	partial	Microviridae	major capsid protein [Microviridae sp.]	2.44e-78	84.615	AXH74321.1
2wh-micro-16	MW347023	2wuhu	SRX9369011	604	67	major capsid protein	partial	Microviridae	major capsid protein [Microviridae sp.]	4.83e-48	52.239	AXH75767.1
2wh-micro-17	MW347024	2wuhu	SRX9369011	594	77	major capsid protein	partial	Microviridae	major capsid protein [Microviridae sp.]	3.36e-66	100	AXL15520.1
2wh-micro-18	MW347025	2wuhu	SRX9369011	564	26	major capsid protein	partial	Microviridae	major capsid protein [Microviridae sp.]	1.03e-91	65.241	AXL14972.1
2wh-micro-21	MW347027	2wuhu	SRX9369011	538	24	major capsid protein	partial	Microviridae	major capsid protein [Capybara microvirus Cap3_SP_641]	9.93e-115	84.916	QCS36696.1
2wh-micro-22	MW347028	2wuhu	SRX9369011	506	38	major capsid protein	partial	Microviridae	major capsid protein [Microviridae sp.]	1.33e-62	96.809	AXL14491.1
2wh-micro-23	MW347029	2wuhu	SRX9369011	473	23	major capsid protein	partial	Microviridae	major capsid protein [Microviridae sp.]	2.08e-64	100	AXL14491.1
2wh-micro-24	MW347030	2wuhu	SRX9369011	457	70	major capsid protein	partial	Microviridae	major capsid protein [Microviridae sp.]	3.37e-102	96.053	AXL15520.1
2wh-micro-25	MW347031	2wuhu	SRX9369011	429	71	major capsid protein	partial	Microviridae	major capsid protein [Microviridae sp.]	2.12e-30	65.333	AXL14466.1
2wh-micro-26	MW347032	2wuhu	SRX9369011	412	24	major capsid protein	partial	Microviridae	major capsid protein [Microviridae sp.]	9.68e-74	88.462	AXL14535.1
2wh-micro-27	MW347033	2wuhu	SRX9369011	409	26	major capsid protein	partial	Microviridae	major capsid protein [Microviridae sp.]	3.55e-42	60.526	AXH75767.1
2wh-micro-28	MW347034	2wuhu	SRX9369011	397	25	major capsid protein	partial	Microviridae	major capsid protein [Microviridae sp.]	3.41e-75	80.153	AXL14530.1
2wh-micro-29	MW347035	2wuhu	SRX9369011	396	24	major capsid protein	partial	Microviridae	major capsid protein [Microviridae sp.]	2.37e-52	83.696	AXL14496.1
2wh-micro-31	MW347036	2wuhu	SRX9369011	365	42	major capsid protein	partial	Microviridae	major capsid protein [Capybara microvirus Cap3_SP_649]	8.66e-77	90.083	QCS36711.1
2wh-micro-32	MW347037	2wuhu	SRX9369011	361	48	major capsid protein	partial	Microviridae	major capsid protein [Microviridae sp.]	2e-38	58.68	AXL14535.1
2wh-micro-33	MW347038	2wuhu	SRX9369011	353	33	major capsid protein	partial	Microviridae	VP1 [Kummerowia striata gokushovirus]	1.32e-71	87.179	QKI28922.1
2wh-micro-34	MW347039	2wuhu	SRX9369011	353	28	major capsid protein	partial	Microviridae	major capsid protein [Microviridae sp.]	2.46e-44	79.545	AXH77833.1
2wh-micro-35	MW347040	2wuhu	SRX9369011	318	31	major capsid protein	partial	Microviridae	major capsid protein [Microviridae sp.]	4.57e-31	81.967	AXL15363.1
2wh-RDRP-1	MW347041	2wuhu	SRX9369011	8212	666	RNA dependent RNA polymerase	complete	unclassified Riboviria	hypotheticalprotein 1 [Wenzhou channeled applesnail virus 2]	0	77.141	YP_009336777.1
2wh-RDRP-2	MW347042	2wuhu	SRX9369011	2115	834	RNA dependent RNA polymerase	partial	unclassified Riboviria	hypotheticalprotein 2 [Shahe isopoda virus 5]	0	74.382	YP_009333221.1
2wh-RDRP-3	MW347043	2wuhu	SRX9369011	2880	148	RNA dependent RNA polymerase	partial	unclassified Riboviria	RNA-dependentRNA polymerase [Beihai barnacle virus 11]	0	58.656	YP_009333372.1
2wh-RDRP-4	MW347044	2wuhu	SRX9369011	1237	51	RNA dependent RNA polymerase	partial	unclassified Picornavirales	hypotheticalprotein [Ginkgo biloba picorna-like virus]	0	93.204	QKK82976.1
2wh-RDRP-5	MW347045	2wuhu	SRX9369011	1818	49	RNA dependent RNA polymerase	partial	unclassified Picornavirales	hypotheticalprotein 2 [Shahe isopoda virus 5]	0	91.414	YP_009333221.1
2wh-RDRP-6	MW347046	2wuhu	SRX9369011	844	53	RNA dependent RNA polymerase	partial	unclassified Picornavirales	hypotheticalprotein 3 [Shahe isopoda virus 5]	4.53e-121	100	APG76610.1
2wh-RDRP-7	MW347047	2wuhu	SRX9369011	1412	53	RNA dependent RNA polymerase	partial	unclassified Marnaviridae	hypotheticalprotein 1 [Marnaviridae sp.]	1.14e-115	54	QJI53796.1
2wh-RDRP-8	MW347048	2wuhu	SRX9369011	1248	56	RNA dependent RNA polymerase	partial	unclassified Astroviridae	nonstructuralpolyprotein [Culex Bastrovirus-like virus]	3.16e-112	49.604	YP_009552769.1
2wh-RDRP-11	MW347051	2wuhu	SRX9369011	741	35	RNA dependent RNA polymerase	partial	unclassified Picornavirales	hypotheticalprotein [Ginkgo biloba picorna-like virus]	3.33e-106	86.74	QKK82976.1
2wh-RDRP-12	MW347052	2wuhu	SRX9369011	665	39	RNA dependent RNA polymerase	partial	unclassified Dicistroviridae	polymerasepolyprotein [Dicistroviridae sp.]	1.3e-64	53.555	QJI52050.1
2wh-RDRP-13	MW347053	2wuhu	SRX9369011	662	30	RNA dependent RNA polymerase	partial	unclassified Nodaviridae	hypotheticalprotein, partial [Clinch noda-like virus 1]	2.94e-35	42.723	QNL09585.1
2wh-RDRP-14	MW347054	2wuhu	SRX9369011	595	26	RNA dependent RNA polymerase	partial	unclassified Riboviria	hypotheticalprotein 2 [Hubei tombus-like virus 7]	1.77e-54	55.307	YP_009336591.1
2wh-RDRP-15	MW347055	2wuhu	SRX9369011	574	28	RNA dependent RNA polymerase	partial	unclassified Dicistroviridae	polymerasepolyprotein [Dicistroviridae sp.]	3.72e-107	84.127	QJI52050.1
2wh-RDRP-16	MW347056	2wuhu	SRX9369011	542	25	RNA dependent RNA polymerase	partial	unclassified Hepeviridae	hypotheticalprotein 1 [Forsythia suspensa hepe-like virus]	1.78e-44	51.852	QKQ15122.1
2wh-RDRP-17	MW347057	2wuhu	SRX9369011	499	35	RNA dependent RNA polymerase	partial	unclassified Riboviria	hypotheticalprotein 2 [Hubei tombus-like virus 3]	1.66e-40	47.273	YP_009337772.1
2wh-RDRP-18	MW347058	2wuhu	SRX9369011	492	30	RNA dependent RNA polymerase	partial	unclassified Riboviria	hypotheticalprotein 2 [Hubei tombus-like virus 7]	1e-36	65.714	YP_009336591.1
2wh-RDRP-19	MW347059	2wuhu	SRX9369011	478	25	RNA dependent RNA polymerase	partial	unclassified Riboviria	hypotheticalprotein, partial [Sanxia picorna-like virus 7]	4.74e-75	68.354	APG77477.1
2wh-RDRP-20	MW347060	2wuhu	SRX9369011	463	28	RNA dependent RNA polymerase	partial	unclassified Riboviria	polymerasepolyprotein [Riboviria sp.]	1.02e-59	67.133	QKN89027.1
2wh-RDRP-21	MW347061	2wuhu	SRX9369011	451	29	RNA dependent RNA polymerase	partial	unclassified Dicistroviridae	polymerasepolyprotein [Dicistroviridae sp.]	5.84e-34	48.592	QJI52050.1
2wh-RDRP-22	MW347062	2wuhu	SRX9369011	435	29	RNA dependent RNA polymerase	partial	unclassified Riboviria	hypotheticalprotein 1 [Beihai picorna-like virus 72]	1.61e-07	40.476	YP_009333547.1
2wh-RDRP-23	MW347063	2wuhu	SRX9369011	434	30	RNA dependent RNA polymerase	partial	unclassified Picornavirales	hypotheticalprotein, partial [Ginkgo biloba picorna-like virus]	2.6e-23	43.548	QKK82975.1
2wh-TERL-1	MW347064	2wuhu	SRX9369011	3042	169	terminase large subunit	complete	uncultured Caudovirales phage	phage terminase large subunit family protein [Caulobacteraceae bacterium]	0	80.39	NBW13832.1
2wh-TERL-2	MW347065	2wuhu	SRX9369011	2706	313	terminase large subunit	complete	uncultured Caudovirales phage	Terminase large subunit, Lambdalikevirus-type [uncultured Caudovirales phage]	0	62.857	CAB4145567.1
2wh-TERL-3	MW347066	2wuhu	SRX9369011	2529	216	terminase large subunit	complete	uncultured Caudovirales phage	DNA packaging protein [Actinobacteria bacterium]	5e-82	39.33	NCD17851.1
2wh-TERL-4	MW347067	2wuhu	SRX9369011	2493	186	terminase large subunit	complete	uncultured Caudovirales phage	phage terminase large subunit family protein [Cytophagia bacterium]	0	89.93	NBW39065.1
2wh-TERL-5	MW347068	2wuhu	SRX9369011	2460	267	terminase large subunit	complete	uncultured Caudovirales phage	Terminase large subunit, Lambdalikevirus-type [uncultured Caudovirales phage]	0	62.179	CAB4194168.1
2wh-TERL-6	MW347069	2wuhu	SRX9369011	2452	878	terminase large subunit	complete	Siphoviridae	terL gene product [Synechococcus phage S-CBS3]	0	82.304	YP_004421723.1
2wh-TERL-7	MW347070	2wuhu	SRX9369011	2442	553	terminase large subunit	complete	uncultured Caudovirales phage	hypothetical protein [SAR116 cluster bacterium]	0	87.18	MAS22169.1
2wh-TERL-8	MW347071	2wuhu	SRX9369011	2436	121	terminase large subunit	complete	uncultured Caudovirales phage	hypothetical protein [Rhodobacteraceae bacterium]	0	72.87	NBV62257.1
2wh-TERL-9	MW347072	2wuhu	SRX9369011	2434	222	terminase large subunit	complete	uncultured Caudovirales phage	Terminase large subunit, Lambdalikevirus-type, partial [uncultured Caudovirales phage]	1.05e-132	49.649	CAB4221928.1
2wh-TERL-10	MW347073	2wuhu	SRX9369011	2404	318	terminase large subunit	complete	uncultured Caudovirales phage	hypothetical protein UFOVP574_11 [uncultured Caudovirales phage]	0	75.51	CAB4150659.1
2wh-TERL-11	MW347074	2wuhu	SRX9369011	2402	184	terminase large subunit	complete	uncultured Caudovirales phage	Terminase RNaseH-like domain containing protein [uncultured Caudovirales phage]	0	79.56	CAB4240591.1
2wh-TERL-12	MW347075	2wuhu	SRX9369011	2370	128	terminase large subunit	complete	uncultured Caudovirales phage	hypothetical protein C4523_02415 [Myxococcales bacterium]	7.76e-141	46.247	RJO72844.1
2wh-TERL-13	MW347076	2wuhu	SRX9369011	2358	412	terminase large subunit	complete	uncultured Caudovirales phage	phage terminase large subunit family protein [Cytophagia bacterium]	0	89.85	NBW39065.1
2wh-TERL-14	MW347077	2wuhu	SRX9369011	2251	112	terminase large subunit	complete	uncultured Caudovirales phage	Archaeophage PsiM2, terminase large subunit [uncultured Caudovirales phage]	0	67.984	CAB4167475.1
2wh-TERL-15	MW347078	2wuhu	SRX9369011	2229	135	terminase large subunit	complete	uncultured Caudovirales phage	hypothetical protein [Lentzea violacea]	3.03e-63	31.857	WP_090006166.1
2wh-TERL-16	MW347079	2wuhu	SRX9369011	2224	333	terminase large subunit	complete	uncultured Caudovirales phage	terminase large subunit [uncultured Mediterranean phage uvDeep-CGR2-AD3-C76]	1.63e-176	61.671	ANS03890.1
2wh-TERL-17	MW347080	2wuhu	SRX9369011	2182	87	terminase large subunit	partial	uncultured Caudovirales phage	TPA: hypothetical protein [Balneola sp.]	3e-94	42.39	HCT55001.1
2wh-TERL-18	MW347081	2wuhu	SRX9369011	2176	112	terminase large subunit	complete	uncultured Caudovirales phage	hypothetical protein [Rhodobacteraceae bacterium]	3e-132	76.49	NBV62733.1
2wh-TERL-19	MW347082	2wuhu	SRX9369011	2146	282	terminase large subunit	partial	uncultured Caudovirales phage	PBSX family phage terminase large subunit [Actinobacteria bacterium]	0	68.286	PZM94998.1
2wh-TERL-20	MW347083	2wuhu	SRX9369011	2084	116	terminase large subunit	complete	uncultured Caudovirales phage	phage_term_2, phage terminase, large subunit, PBSX family [uncultured Caudovirales phage]	3.98e-143	57.487	CAB4128162.1
2wh-TERL-21	MW347084	2wuhu	SRX9369011	2060	205	terminase large subunit	complete	uncultured Caudovirales phage	COG5525 Phage terminase, large subunit GpA [uncultured Caudovirales phage]	0	76.491	CAB4154889.1
2wh-TERL-22	MW347085	2wuhu	SRX9369011	2009	114	terminase large subunit	complete	uncultured Caudovirales phage	terminase [Bacteroidetes bacterium]	0	84.96	NDC88443.1
2wh-TERL-23	MW347086	2wuhu	SRX9369011	2008	185	terminase large subunit	complete	uncultured Caudovirales phage	Terminase RNaseH-like domain containing protein [uncultured Caudovirales phage]	0	83.646	CAB4219789.1
2wh-TERL-24	MW347087	2wuhu	SRX9369011	2001	62	terminase large subunit	complete	uncultured Caudovirales phage	hypothetical protein E6Q77_04000 [Rhizobium sp.]	0	68.75	TXH83587.1
2wh-TERL-25	MW347088	2wuhu	SRX9369011	1977	204	terminase large subunit	complete	uncultured Caudovirales phage	COG5525 Phage terminase, large subunit GpA [uncultured Caudovirales phage]	0	91.864	CAB4192117.1
2wh-TERL-26	MW347089	2wuhu	SRX9369011	1952	440	terminase large subunit	complete	uncultured Caudovirales phage	PBSX family phage terminase large subunit [Actinobacteria bacterium]	0	68.974	PZM94998.1
2wh-TERL-27	MW347090	2wuhu	SRX9369011	1922	95	terminase large subunit	complete	uncultured Caudovirales phage	terminase large subunit [Nocardiopsis gilva YIM 90087]	0	58.045	ASU83573.1
2wh-TERL-28	MW347091	2wuhu	SRX9369011	1910	147	terminase large subunit	complete	uncultured Caudovirales phage	large terminase protein [uncultured Caudovirales phage]	1.22e-130	45.181	CAB4173540.1
2wh-TERL-29	MW347092	2wuhu	SRX9369011	1882	131	terminase large subunit	complete	uncultured Caudovirales phage	terminase [Bacteroidetes bacterium]	0	95.81	NDC89600.1
2wh-TERL-30	MW347093	2wuhu	SRX9369011	1872	252	terminase large subunit	complete	uncultured Caudovirales phage	PBSX family phage terminase large subunit [Actinobacteria bacterium]	2.94e-177	64.583	PZM94998.1
2wh-TERL-31	MW347094	2wuhu	SRX9369011	1869	79	terminase large subunit	complete	uncultured Caudovirales phage	terminase large subunit [Phaeodactylibacter sp.]	2e-175	54.55	NRA48044.1
2wh-TERL-32	MW347095	2wuhu	SRX9369011	1865	256	terminase large subunit	complete	uncultured Caudovirales phage	Terminase large subunit, Lambdalikevirus-type [uncultured Caudovirales phage]	0	80.702	CAB4145442.1
2wh-TERL-33	MW347096	2wuhu	SRX9369011	1852	134	terminase large subunit	complete	uncultured Caudovirales phage	hypothetical protein UFOVP312_33 [uncultured Caudovirales phage]	0	95.52	CAB4136639.1
2wh-TERL-34	MW347097	2wuhu	SRX9369011	1839	102	terminase large subunit	complete	uncultured Caudovirales phage	hypothetical protein [Burkholderiaceae bacterium]	0	80.91	NBS10873.1
2wh-TERL-35	MW347098	2wuhu	SRX9369011	1838	120	terminase large subunit	complete	uncultured Caudovirales phage	hypothetical protein [Burkholderiaceae bacterium]	0	80	NBS10873.1
2wh-TERL-36	MW347099	2wuhu	SRX9369011	1836	130	terminase large subunit	complete	uncultured Caudovirales phage	hypothetical protein [Burkholderiaceae bacterium]	0	69.47	NBV72115.1
2wh-TERL-37	MW347100	2wuhu	SRX9369011	1835	100	terminase large subunit	complete	uncultured Caudovirales phage	Archaeophage PsiM2, terminase large subunit [uncultured Caudovirales phage]	0	89.549	CAB4137639.1
2wh-TERL-38	MW347101	2wuhu	SRX9369011	1829	85	terminase large subunit	complete	uncultured Caudovirales phage	phage_term_2, phage terminase, large subunit, PBSX family [uncultured Caudovirales phage]	2.7e-163	54.988	CAB4188426.1
2wh-TERL-39	MW347102	2wuhu	SRX9369011	1812	131	terminase large subunit	complete	uncultured Caudovirales phage	phage_term_2, phage terminase, large subunit, PBSX family, partial [uncultured Caudovirales phage]	0	84.733	CAB5222399.1
2wh-TERL-40	MW347103	2wuhu	SRX9369011	1809	113	terminase large subunit	complete	uncultured Caudovirales phage	hypothetical protein [Gammaproteobacteria bacterium]	0	63.54	NBX57999.1
2wh-TERL-41	MW347104	2wuhu	SRX9369011	1767	80	terminase large subunit	complete	uncultured Caudovirales phage	hypothetical protein UFOVP312_33 [uncultured Caudovirales phage]	0	81.66	CAB4136639.1
2wh-TERL-42	MW347105	2wuhu	SRX9369011	1750	84	terminase large subunit	complete	uncultured Caudovirales phage	COG4626 Phage terminase-like protein, large subunit [uncultured Caudovirales phage]	0	96.6	CAB4158696.1
2wh-TERL-43	MW347106	2wuhu	SRX9369011	1695	50	terminase large subunit	complete	uncultured Caudovirales phage	COG4626 Phage terminase-like protein, large subunit [uncultured Caudovirales phage]	0	71.3	CAB4141878.1
2wh-TERL-45	MW347108	2wuhu	SRX9369011	1666	181	terminase large subunit	complete	uncultured Caudovirales phage	hypothetical protein [Methylocystaceae bacterium]	0	92.66	NDB70176.1
2wh-TERL-46	MW347109	2wuhu	SRX9369011	1660	166	terminase large subunit	partial	uncultured Caudovirales phage	Terminase large subunit, Lambdalikevirus-type [uncultured Caudovirales phage]	0	68.922	CAB4142435.1
2wh-TERL-47	MW347110	2wuhu	SRX9369011	1652	241	terminase large subunit	partial	uncultured Caudovirales phage	XtmB Phage terminase large subunit [uncultured Caudovirales phage]	0	94.146	CAB4141526.1
2wh-TERL-48	MW347111	2wuhu	SRX9369011	1644	59	terminase large subunit	partial	uncultured Caudovirales phage	Terminase RNaseH-like domain containing protein [uncultured Caudovirales phage]	0	76.974	CAB4240591.1
2wh-TERL-49	MW347112	2wuhu	SRX9369011	1604	106	terminase large subunit	complete	uncultured Caudovirales phage	terminase [Bacteroidetes bacterium]	0	95.81	NDC89600.1
2wh-TERL-50	MW347113	2wuhu	SRX9369011	1603	60	terminase large subunit	complete	uncultured Caudovirales phage	hypothetical protein B7733_13025 [Myxococcales bacterium FL481]	7e-103	46.98	TPV94853.1
2wh-TERL-51	MW347114	2wuhu	SRX9369011	1581	196	terminase large subunit	partial	uncultured Caudovirales phage	hypothetical protein [Methylocystaceae bacterium]	0	89.29	NDB70176.1
2wh-TERL-52	MW347115	2wuhu	SRX9369011	1557	89	terminase large subunit	complete	uncultured Caudovirales phage	hypothetical protein [Caulobacteraceae bacterium]	4e-173	58.31	NBW21401.1
2wh-TERL-53	MW347116	2wuhu	SRX9369011	1543	99	terminase large subunit	complete	uncultured Caudovirales phage	hypothetical protein [Micrococcales bacterium]	0	81.15	NBR23283.1
2wh-TERL-54	MW347117	2wuhu	SRX9369011	1538	87	terminase large subunit	complete	uncultured Caudovirales phage	DNA packaging protein [Actinobacteria bacterium]	2e-88	39.58	NCD17851.1
2wh-TERL-55	MW347118	2wuhu	SRX9369011	1536	55	terminase large subunit	partial	uncultured Caudovirales phage	Phage Terminase [Sporotomaculum syntrophicum]	2.26e-139	47.596	KAF1084848.1
2wh-TERL-56	MW347119	2wuhu	SRX9369011	1504	54	terminase large subunit	complete	uncultured Caudovirales phage	Terminase large subunit, Lambdalikevirus-type [uncultured Caudovirales phage]	6.52e-89	38.263	CAB4159959.1
2wh-TERL-58	MW347121	2wuhu	SRX9369011	1497	221	terminase large subunit	complete	uncultured Caudovirales phage	Terminase-like family [uncultured Caudovirales phage]	0	76.18	CAB4183817.1
2wh-TERL-59	MW347122	2wuhu	SRX9369011	1494	43	terminase large subunit	complete	uncultured Caudovirales phage	hypothetical protein [Burkholderiaceae bacterium]	0	89.76	NBV72115.1
2wh-TERL-60	MW347123	2wuhu	SRX9369011	1493	65	terminase large subunit	partial	uncultured Caudovirales phage	hypothetical protein [Caulobacteraceae bacterium]	0	75.33	NBW08698.1
2wh-TERL-61	MW347124	2wuhu	SRX9369011	1482	220	terminase large subunit	complete	uncultured Caudovirales phage	Terminase large subunit, Lambdalikevirus-type, partial [uncultured Caudovirales phage]	2.49e-136	48.712	CAB4221928.1
2wh-TERL-63	MW347126	2wuhu	SRX9369011	1435	72	terminase large subunit	partial	uncultured Caudovirales phage	Terminase large subunit, Lambdalikevirus-type, partial [uncultured Caudovirales phage]	2.41e-107	41.274	CAB4221928.1
2wh-TERL-64	MW347127	2wuhu	SRX9369011	1415	470	terminase large subunit	complete	uncultured Caudovirales phage	XtmB Phage terminase large subunit [uncultured Caudovirales phage]	2.15e-179	64.171	CAB5217821.1
2wh-TERL-65	MW347128	2wuhu	SRX9369011	1404	32	terminase large subunit	partial	uncultured Caudovirales phage	hypothetical protein [Caulobacteraceae bacterium]	0	72.66	NBW14378.1
2wh-TERL-66	MW347129	2wuhu	SRX9369011	1365	184	terminase large subunit	complete	uncultured Caudovirales phage	hypothetical protein [Burkholderiaceae bacterium]	0	70.19	NBV72115.1
2wh-TERL-67	MW347130	2wuhu	SRX9369011	1325	71	terminase large subunit	partial	uncultured Caudovirales phage	Bacteriophage terminase, large subunit [uncultured Caudovirales phage]	0	72.12	CAB5212803.1
2wh-TERL-68	MW347131	2wuhu	SRX9369011	1313	54	terminase large subunit	complete	uncultured Caudovirales phage	DNA packaging protein [Acetobacteraceae bacterium]	1e-77	41.59	NPD66055.1
2wh-TERL-69	MW347132	2wuhu	SRX9369011	1307	193	terminase large subunit	partial	uncultured Caudovirales phage	PBSX family phage terminase large subunit [Roseobacter sp.]	5e-162	61.17	MBA96407.1
2wh-TERL-70	MW347133	2wuhu	SRX9369011	1295	156	terminase large subunit	complete	uncultured Caudovirales phage	XtmB Phage terminase large subunit [uncultured Caudovirales phage]	0	84.887	CAB5225451.1
2wh-TERL-71	MW347134	2wuhu	SRX9369011	1253	45	terminase large subunit	partial	uncultured Caudovirales phage	Terminase large subunit, Lambdalikevirus-type, partial [uncultured Caudovirales phage]	0	72.603	CAB4223145.1
2wh-TERL-73	MW347136	2wuhu	SRX9369011	1212	47	terminase large subunit	partial	uncultured Caudovirales phage	terminase large subunit [Mycobacteriaceae bacterium]	4e-139	57.74	NBP84797.1
2wh-TERL-74	MW347137	2wuhu	SRX9369011	1195	58	terminase large subunit	partial	uncultured Caudovirales phage	terminase [Betaproteobacteria bacterium]	4e-136	58.5	NDG19104.1
2wh-TERL-75	MW347138	2wuhu	SRX9369011	1183	70	terminase large subunit	partial	uncultured Caudovirales phage	hypothetical protein [Caulobacteraceae bacterium]	5e-51	48.78	NBW21714.1
2wh-TERL-76	MW347139	2wuhu	SRX9369011	1178	37	terminase large subunit	partial	uncultured Caudovirales phage	Terminase large subunit, Lambdalikevirus-type [uncultured Caudovirales phage]	1.08e-79	45.574	CAB5218884.1
2wh-TERL-79	MW347142	2wuhu	SRX9369011	1132	44	terminase large subunit	partial	uncultured Caudovirales phage	COG5525 Phage terminase, large subunit GpA [uncultured Caudovirales phage]	3.92e-89	49.627	CAB4185031.1
2wh-TERL-80	MW347143	2wuhu	SRX9369011	1128	45	terminase large subunit	partial	uncultured Caudovirales phage	large terminase protein [uncultured Caudovirales phage]	7.28e-108	44.355	CAB4173540.1
2wh-TERL-82	MW347145	2wuhu	SRX9369011	1087	39	terminase large subunit	partial	uncultured Caudovirales phage	DEAD/DEAH box helicase family protein [Rhodobacteraceae bacterium Water-Bin34]	1.76e-103	64.629	WP_108865673.1
2wh-TERL-83	MW347146	2wuhu	SRX9369011	1065	34	terminase large subunit	partial	uncultured Caudovirales phage	PBSX family phage terminase large subunit [Actinobacteria bacterium]	7.95e-137	74.016	PZM94998.1
2wh-TERL-84	MW347147	2wuhu	SRX9369011	1057	44	terminase large subunit	partial	uncultured Caudovirales phage	Terminase large subunit, Lambdalikevirus-type [uncultured Caudovirales phage]	6.96e-92	47.097	CAB4167214.1
2wh-TERL-85	MW347148	2wuhu	SRX9369011	1050	55	terminase large subunit	partial	uncultured Caudovirales phage	Terminase large subunit, Lambdalikevirus-type [uncultured Caudovirales phage]	8.4e-112	56.164	CAB4167214.1
2wh-TERL-86	MW347149	2wuhu	SRX9369011	1049	88	terminase large subunit	partial	uncultured Caudovirales phage	terminase large subunit [Aeromonas sp. HZM]	2e-07	25.93	WP_050485257.1
2wh-TERL-87	MW347150	2wuhu	SRX9369011	1031	51	terminase large subunit	partial	uncultured Caudovirales phage	Terminase large subunit, Lambdalikevirus-type [uncultured Caudovirales phage]	1.23e-71	40.244	CAB4195010.1
2wh-TERL-88	MW347151	2wuhu	SRX9369011	1008	40	terminase large subunit	partial	uncultured Caudovirales phage	hypothetical protein TSA6c_00010 [Azospirillum sp. TSA6c]	7.81e-142	63.208	PWC54666.1
2wh-TERL-89	MW347152	2wuhu	SRX9369011	1006	56	terminase large subunit	partial	uncultured Caudovirales phage	hypothetical protein [Micrococcales bacterium]	0	85.05	NBQ92789.1
2wh-TERL-90	MW347153	2wuhu	SRX9369011	993	61	terminase large subunit	partial	uncultured Caudovirales phage	hypothetical protein [Burkholderiaceae bacterium]	7e-149	63.44	NBV01636.1
2wh-TERL-91	MW347154	2wuhu	SRX9369011	982	46	terminase large subunit	partial	uncultured Caudovirales phage	Archaeophage PsiM2, terminase large subunit [uncultured Caudovirales phage]	0	86.851	CAB4154982.1
2wh-TERL-92	MW347155	2wuhu	SRX9369011	970	31	terminase large subunit	partial	uncultured Caudovirales phage	Archaeophage PsiM2, terminase large subunit [uncultured Caudovirales phage]	1.04e-129	56.839	CAB4155992.1
2wh-TERL-94	MW347157	2wuhu	SRX9369011	967	41	terminase large subunit	partial	uncultured Caudovirales phage	phage_term_2, phage terminase, large subunit, PBSX family [uncultured Caudovirales phage]	1.04e-101	57.752	CAB4128162.1
2wh-TERL-95	MW347158	2wuhu	SRX9369011	961	24	terminase large subunit	partial	uncultured Caudovirales phage	terminase large subunit [Caulobacteraceae bacterium]	8e-162	72.93	NBW18956.1
2wh-TERL-97	MW347160	2wuhu	SRX9369011	938	31	terminase large subunit	partial	uncultured Caudovirales phage	Terminase large subunit, Lambdalikevirus-type [uncultured Caudovirales phage]	1.87e-101	53.667	CAB4195010.1
2wh-TERL-99	MW347162	2wuhu	SRX9369011	927	61	terminase large subunit	partial	uncultured Caudovirales phage	conserved hypothetical protein [uncultured Spirochaetes bacterium]	5e-62	42.19	VBB39001.1
2wh-TERL-100	MW347163	2wuhu	SRX9369011	925	45	terminase large subunit	partial	uncultured Caudovirales phage	hypothetical protein [Burkholderiaceae bacterium]	0	83.82	NBS10873.1
2wh-TERL-101	MW347164	2wuhu	SRX9369011	912	51	terminase large subunit	partial	uncultured Caudovirales phage	Terminase large subunit, Lambdalikevirus-type [uncultured Caudovirales phage]	2.26e-117	58.394	CAB4167322.1
2wh-TERL-102	MW347165	2wuhu	SRX9369011	908	31	terminase large subunit	partial	uncultured Caudovirales phage	hypothetical protein [Spirosoma aerolatum]	4.6e-95	48.505	WP_080055653.1
2wh-TERL-103	MW347166	2wuhu	SRX9369011	904	78	terminase large subunit	partial	uncultured Caudovirales phage	hypothetical protein [Betaproteobacteria bacterium]	0	89.7	NDG19868.1
2wh-TERL-104	MW347167	2wuhu	SRX9369011	888	38	terminase large subunit	partial	uncultured Caudovirales phage	Terminase large subunit, Lambdalikevirus-type [uncultured Caudovirales phage]	3.31e-111	56.803	CAB4145567.1
2wh-TERL-106	MW347169	2wuhu	SRX9369011	883	31	terminase large subunit	partial	uncultured Caudovirales phage	hypothetical protein [Flavobacteriia bacterium]	7e-173	84.48	NBV92137.1
2wh-TERL-107	MW347170	2wuhu	SRX9369011	882	49	terminase large subunit	partial	uncultured Caudovirales phage	Terminase RNaseH-like domain containing protein, partial [uncultured Caudovirales phage]	5.93e-146	68.707	CAB4152250.1
2wh-TERL-108	MW347171	2wuhu	SRX9369011	876	50	terminase large subunit	partial	uncultured Caudovirales phage	Terminase-like family protein [Euryarchaeota archaeon ADurb.Bin009]	2e-42	48.44	OQC68533.1
2wh-TERL-109	MW347172	2wuhu	SRX9369011	872	36	terminase large subunit	partial	uncultured Caudovirales phage	COG5323 Uncharacterized conserved protein [uncultured Caudovirales phage]	4e-88	55.26	CAB5222547.1
2wh-TERL-110	MW347173	2wuhu	SRX9369011	865	34	terminase large subunit	partial	uncultured Caudovirales phage	COG4626 Phage terminase-like protein, large subunit [uncultured Caudovirales phage]	4e-129	65.73	CAB4157439.1
2wh-TERL-113	MW347176	2wuhu	SRX9369011	853	37	terminase large subunit	partial	uncultured Caudovirales phage	Terminase large subunit, Lambdalikevirus-type [uncultured Caudovirales phage]	4.13e-85	57.522	CAB4167214.1
2wh-TERL-114	MW347177	2wuhu	SRX9369011	849	55	terminase large subunit	partial	uncultured Caudovirales phage	hypothetical protein [Burkholderiaceae bacterium]	0	88.3	NBS10873.1
2wh-TERL-115	MW347178	2wuhu	SRX9369011	849	36	terminase large subunit	partial	uncultured Caudovirales phage	hypothetical protein DWQ20_00985 [Actinobacteria bacterium]	1.82e-59	51	REK40935.1
2wh-TERL-116	MW347179	2wuhu	SRX9369011	845	35	terminase large subunit	partial	uncultured Caudovirales phage	terminase [Alphaproteobacteria bacterium]	1e-125	76.39	NDG04877.1
2wh-TERL-117	MW347180	2wuhu	SRX9369011	843	34	terminase large subunit	partial	uncultured Caudovirales phage	Terminase large subunit, Lambdalikevirus-type [uncultured Caudovirales phage]	7.94e-75	44.245	CAB4195010.1
2wh-TERL-118	MW347181	2wuhu	SRX9369011	839	91	terminase large subunit	partial	uncultured Caudovirales phage	XtmB Phage terminase large subunit [uncultured Caudovirales phage]	4.66e-117	59.712	CAB5217821.1
2wh-TERL-120	MW347183	2wuhu	SRX9369011	828	34	terminase large subunit	partial	uncultured Caudovirales phage	hypothetical protein [Caulobacteraceae bacterium]	4e-173	93.09	NBW13166.1
2wh-TERL-121	MW347184	2wuhu	SRX9369011	827	36	terminase large subunit	partial	uncultured Caudovirales phage	Terminase RNaseH-like domain containing protein [uncultured Caudovirales phage]	6.01e-92	58.051	CAB4137210.1
2wh-TERL-122	MW347185	2wuhu	SRX9369011	821	32	terminase large subunit	partial	uncultured Caudovirales phage	MULTISPECIES: phage terminase large subunit [unclassified Gilliamella]	1.78e-102	63.9	WP_160399813.1
2wh-TERL-123	MW347186	2wuhu	SRX9369011	821	45	terminase large subunit	partial	uncultured Caudovirales phage	Terminase large subunit, Lambdalikevirus-type, partial [uncultured Caudovirales phage]	6.33e-79	47.619	CAB4221928.1
2wh-TERL-124	MW347187	2wuhu	SRX9369011	818	58	terminase large subunit	partial	uncultured Caudovirales phage	terminase [Chloroflexi bacterium]	3.37e-26	62.791	RIK35694.1
2wh-TERL-125	MW347188	2wuhu	SRX9369011	818	35	terminase large subunit	partial	uncultured Caudovirales phage	hypothetical protein [Micrococcales bacterium]	1e-142	74.26	NBR22430.1
2wh-TERL-128	MW347191	2wuhu	SRX9369011	811	33	terminase large subunit	partial	uncultured Caudovirales phage	DNA-packaging protein [Hydrogenophaga sp. BA0156]	1e-123	71.16	WP_166225639.1
2wh-TERL-130	MW347193	2wuhu	SRX9369011	806	48	terminase large subunit	partial	uncultured Caudovirales phage	Phage terminase large subunit, partial [uncultured Caudovirales phage]	8.26e-118	81.448	CAB5218325.1
2wh-TERL-131	MW347194	2wuhu	SRX9369011	798	51	terminase large subunit	partial	uncultured Caudovirales phage	phage terminase large subunit family protein [Rhodospirillales bacterium]	2e-134	84.82	NDG47470.1
2wh-TERL-132	MW347195	2wuhu	SRX9369011	791	32	terminase large subunit	partial	uncultured Caudovirales phage	hypothetical protein [Betaproteobacteria bacterium]	2e-138	69.58	NDF50888.1
2wh-TERL-133	MW347196	2wuhu	SRX9369011	784	31	terminase large subunit	partial	uncultured Caudovirales phage	phage_term_2, phage terminase, large subunit, PBSX family [uncultured Caudovirales phage]	2.49e-162	89.362	CAB4162345.1
2wh-TERL-135	MW347198	2wuhu	SRX9369011	780	37	terminase large subunit	partial	uncultured Caudovirales phage	hypothetical protein [Cytophagia bacterium]	3e-125	66.02	NBW38414.1
2wh-TERL-136	MW347199	2wuhu	SRX9369011	777	37	terminase large subunit	partial	uncultured Caudovirales phage	terminase large subunit [uncultured Mediterranean phage uvMED]	3.28e-126	67.829	BAQ89662.1
2wh-TERL-138	MW347201	2wuhu	SRX9369011	765	30	terminase large subunit	partial	uncultured Caudovirales phage	XtmB Phage terminase large subunit [uncultured Caudovirales phage]	3.56e-131	67.589	CAB4152364.1
2wh-TERL-139	MW347202	2wuhu	SRX9369011	761	37	terminase large subunit	partial	uncultured Caudovirales phage	COG4626 Phage terminase-like protein, large subunit [uncultured Caudovirales phage]	1e-139	96.04	CAB4141878.1
2wh-TERL-140	MW347203	2wuhu	SRX9369011	755	35	terminase large subunit	partial	uncultured Caudovirales phage	DNA-packaging protein [Hydrogenophaga sp. BA0156]	2e-110	66.81	WP_166225639.1
2wh-TERL-141	MW347204	2wuhu	SRX9369011	743	34	terminase large subunit	partial	uncultured Caudovirales phage	Terminase large subunit, Lambdalikevirus-type [uncultured Caudovirales phage]	1.63e-52	40.984	CAB4167214.1
2wh-TERL-143	MW347206	2wuhu	SRX9369011	738	37	terminase large subunit	partial	uncultured Caudovirales phage	Terminase large subunit, Lambdalikevirus-type [uncultured Caudovirales phage]	6.42e-98	56.967	CAB4142196.1
2wh-TERL-144	MW347207	2wuhu	SRX9369011	736	43	terminase large subunit	partial	uncultured Caudovirales phage	hypothetical protein [Cytophagia bacterium]	1e-139	92.56	NBP67836.1
2wh-TERL-145	MW347208	2wuhu	SRX9369011	733	49	terminase large subunit	partial	uncultured Caudovirales phage	hypothetical protein [Clostridiaceae bacterium]	5e-53	42.21	NLB82565.1
2wh-TERL-146	MW347209	2wuhu	SRX9369011	733	35	terminase large subunit	partial	uncultured Caudovirales phage	Terminase large subunit, Lambdalikevirus-type [uncultured Caudovirales phage]	7.9e-146	78.689	CAB4161849.1
2wh-TERL-147	MW347210	2wuhu	SRX9369011	732	30	terminase large subunit	partial	uncultured Caudovirales phage	hypothetical protein UFOVP931_47 [uncultured Caudovirales phage]	2e-143	81.15	CAB4172129.1
2wh-TERL-149	MW347212	2wuhu	SRX9369011	722	49	terminase large subunit	partial	uncultured Caudovirales phage	PBSX family phage terminase large subunit [Proteobacteria bacterium]	2e-123	95	NBN88473.1
2wh-TERL-150	MW347213	2wuhu	SRX9369011	718	31	terminase large subunit	partial	uncultured Caudovirales phage	hypothetical protein [Marivivens sp.]	5e-65	66.23	NBT52593.1
2wh-TERL-151	MW347214	2wuhu	SRX9369011	715	25	terminase large subunit	partial	uncultured Caudovirales phage	COG4626 Phage terminase-like protein, large subunit [uncultured Caudovirales phage]	7e-87	64.76	CAB4134787.1
2wh-TERL-152	MW347215	2wuhu	SRX9369011	713	28	terminase large subunit	partial	uncultured Caudovirales phage	COG5323 Uncharacterized conserved protein [uncultured Caudovirales phage]	3e-127	74.68	CAB4158354.1
2wh-TERL-153	MW347216	2wuhu	SRX9369011	712	24	terminase large subunit	partial	uncultured Caudovirales phage	hypothetical protein [Caulobacteraceae bacterium]	8e-154	89.83	NBW17685.1
2wh-TERL-154	MW347217	2wuhu	SRX9369011	708	34	terminase large subunit	partial	uncultured Caudovirales phage	Terminase RNaseH-like domain containing protein [uncultured Caudovirales phage]	2.2e-102	76.087	CAB4240591.1
2wh-TERL-157	MW347220	2wuhu	SRX9369011	698	27	terminase large subunit	partial	uncultured Caudovirales phage	Terminase large subunit, Lambdalikevirus-type [uncultured Caudovirales phage]	2.49e-85	57.627	CAB4149812.1
2wh-TERL-158	MW347221	2wuhu	SRX9369011	695	35	terminase large subunit	partial	uncultured Caudovirales phage	hypothetical protein UFOVP830_52 [uncultured Caudovirales phage]	3e-109	90	CAB4164579.1
2wh-TERL-160	MW347223	2wuhu	SRX9369011	694	35	terminase large subunit	partial	uncultured Caudovirales phage	Phage terminase large subunit [uncultured Caudovirales phage]	1.31e-85	59.009	CAB4162335.1
2wh-TERL-162	MW347225	2wuhu	SRX9369011	686	30	terminase large subunit	partial	uncultured Caudovirales phage	DNA-packaging protein [Rhodoblastus acidophilus]	8e-73	58.01	WP_184424997.1
2wh-TERL-163	MW347226	2wuhu	SRX9369011	683	30	terminase large subunit	partial	uncultured Caudovirales phage	COG4626 Phage terminase-like protein, large subunit [uncultured Caudovirales phage]	6e-62	69.39	CAB4141878.1
2wh-TERL-164	MW347227	2wuhu	SRX9369011	683	31	terminase large subunit	partial	uncultured Caudovirales phage	hypothetical protein [Rhodospirillaceae bacterium]	8e-123	75.22	MAX61994.1
2wh-TERL-165	MW347228	2wuhu	SRX9369011	681	69	terminase large subunit	partial	uncultured Caudovirales phage	hypothetical protein [Chlorobiaceae bacterium]	6e-74	73.68	NTV06731.1
2wh-TERL-167	MW347230	2wuhu	SRX9369011	680	33	terminase large subunit	partial	uncultured Caudovirales phage	hypothetical protein [Acidimicrobiia bacterium]	3e-144	88.05	NDE60109.1
2wh-TERL-168	MW347231	2wuhu	SRX9369011	679	29	terminase large subunit	partial	uncultured Caudovirales phage	COG5323 Uncharacterized conserved protein [uncultured Caudovirales phage]	8e-114	72.94	CAB4158354.1
2wh-TERL-170	MW347233	2wuhu	SRX9369011	673	67	terminase large subunit	partial	uncultured Caudovirales phage	hypothetical protein [Micrococcales bacterium]	6e-105	78.92	NDC49572.1
2wh-TERL-171	MW347234	2wuhu	SRX9369011	672	30	terminase large subunit	partial	uncultured Caudovirales phage	terminase large subunit [uncultured Mediterranean phage uvMED]	2.9e-113	87.097	BAR25456.1
2wh-TERL-172	MW347235	2wuhu	SRX9369011	672	36	terminase large subunit	partial	uncultured Caudovirales phage	XtmB Phage terminase large subunit [uncultured Caudovirales phage]	1e-97	66.169	CAB4151350.1
2wh-TERL-173	MW347236	2wuhu	SRX9369011	671	45	terminase large subunit	partial	uncultured Caudovirales phage	COG4626 Phage terminase-like protein, large subunit [uncultured Caudovirales phage]	5e-54	43.95	CAB4144288.1
2wh-TERL-174	MW347237	2wuhu	SRX9369011	670	35	terminase large subunit	partial	uncultured Caudovirales phage	hypothetical protein [Burkholderiaceae bacterium]	2e-137	84.3	NBQ30287.1
2wh-TERL-175	MW347238	2wuhu	SRX9369011	670	32	terminase large subunit	partial	uncultured Caudovirales phage	hypothetical protein UFOVP177_27 [uncultured Caudovirales phage]	1e-114	72.57	CAB5194667.1
2wh-TERL-176	MW347239	2wuhu	SRX9369011	669	34	terminase large subunit	partial	uncultured Caudovirales phage	XtmB Phage terminase large subunit [uncultured Caudovirales phage]	1.48e-137	89.189	CAB4141526.1
2wh-TERL-177	MW347240	2wuhu	SRX9369011	668	25	terminase large subunit	partial	uncultured Caudovirales phage	hypothetical protein [Caulobacteraceae bacterium]	2e-113	73.66	NBW17344.1
2wh-TERL-178	MW347241	2wuhu	SRX9369011	665	29	terminase large subunit	partial	uncultured Caudovirales phage	DNA-packaging protein [Hydrogenophaga sp. BA0156]	2e-87	66.98	WP_166225639.1
2wh-TERL-180	MW347243	2wuhu	SRX9369011	664	32	terminase large subunit	partial	uncultured Caudovirales phage	phage_term_2, phage terminase, large subunit, PBSX family [uncultured Caudovirales phage]	8.07e-146	86.818	CAB4162345.1
2wh-TERL-182	MW347245	2wuhu	SRX9369011	663	42	terminase large subunit	partial	uncultured Caudovirales phage	Terminase large subunit, Lambdalikevirus-type, partial [uncultured Caudovirales phage]	1.85e-93	63.348	CAB4204932.1
2wh-TERL-184	MW347247	2wuhu	SRX9369011	661	40	terminase large subunit	partial	uncultured Caudovirales phage	terminase large subunit [Xanthovirga aplysinae]	2.59e-63	48.858	WP_155207560.1
2wh-TERL-185	MW347248	2wuhu	SRX9369011	661	38	terminase large subunit	partial	uncultured Caudovirales phage	Terminase large subunit, Lambdalikevirus-type [uncultured Caudovirales phage]	1.31e-70	53.425	CAB4146349.1
2wh-TERL-186	MW347249	2wuhu	SRX9369011	661	30	terminase large subunit	partial	uncultured Caudovirales phage	Terminase large subunit, Lambdalikevirus-type [uncultured Caudovirales phage]	1.42e-108	75.926	CAB4158529.1
2wh-TERL-187	MW347250	2wuhu	SRX9369011	659	28	terminase large subunit	partial	uncultured Caudovirales phage	hypothetical protein [Caulobacteraceae bacterium]	7e-112	71.36	NBW18450.1
2wh-TERL-188	MW347251	2wuhu	SRX9369011	658	31	terminase large subunit	partial	uncultured Caudovirales phage	COG4626 Phage terminase-like protein, large subunit [uncultured Caudovirales phage]	4e-79	62.79	CAB4172985.1
2wh-TERL-189	MW347252	2wuhu	SRX9369011	653	31	terminase large subunit	partial	uncultured Caudovirales phage	Phage terminase large subunit [uncultured Caudovirales phage]	1.56e-132	84.793	CAB5195144.1
2wh-TERL-190	MW347253	2wuhu	SRX9369011	653	31	terminase large subunit	partial	uncultured Caudovirales phage	COG4626 Phage terminase-like protein, large subunit [uncultured Caudovirales phage]	3e-46	67.8	CAB4161260.1
2wh-TERL-191	MW347254	2wuhu	SRX9369011	651	40	terminase large subunit	partial	uncultured Caudovirales phage	Terminase large subunit, Lambdalikevirus-type [uncultured Caudovirales phage]	2.59e-78	59.906	CAB4195010.1
2wh-TERL-192	MW347255	2wuhu	SRX9369011	649	40	terminase large subunit	partial	uncultured Caudovirales phage	Terminase large subunit, Lambdalikevirus-type [uncultured Caudovirales phage]	2.7e-111	71.628	CAB4167322.1
2wh-TERL-193	MW347256	2wuhu	SRX9369011	645	27	terminase large subunit	partial	uncultured Caudovirales phage	terminase large subunit [Sphingobacteriia bacterium]	6e-115	77.07	NBQ48453.1
2wh-TERL-194	MW347257	2wuhu	SRX9369011	645	27	terminase large subunit	partial	uncultured Caudovirales phage	XtmB Phage terminase large subunit [uncultured Caudovirales phage]	1e-129	88.318	CAB4141526.1
2wh-TERL-195	MW347258	2wuhu	SRX9369011	643	41	terminase large subunit	partial	uncultured Caudovirales phage	XtmB Phage terminase large subunit [uncultured Caudovirales phage]	1.23e-105	70.673	CAB4142072.1
2wh-TERL-197	MW347260	2wuhu	SRX9369011	642	25	terminase large subunit	partial	uncultured Caudovirales phage	COG4626 Phage terminase-like protein, large subunit [uncultured Caudovirales phage]	2e-98	67.92	CAB4194669.1
2wh-TERL-198	MW347261	2wuhu	SRX9369011	637	34	terminase large subunit	partial	uncultured Caudovirales phage	hypothetical protein [Micrococcales bacterium]	2e-60	75.94	NBR23215.1
2wh-TERL-199	MW347262	2wuhu	SRX9369011	632	39	terminase large subunit	partial	uncultured Caudovirales phage	hypothetical protein [Betaproteobacteria bacterium]	5e-110	89.94	NBV89778.1
2wh-TERL-200	MW347263	2wuhu	SRX9369011	631	32	terminase large subunit	partial	uncultured Caudovirales phage	COG4626 Phage terminase-like protein, large subunit [uncultured Caudovirales phage]	6e-103	73.85	CAB4141878.1
2wh-TERL-201	MW347264	2wuhu	SRX9369011	630	36	terminase large subunit	partial	uncultured Caudovirales phage	hypothetical protein [Caulobacteraceae bacterium]	4e-145	93.78	NBW23113.1
2wh-TERL-202	MW347265	2wuhu	SRX9369011	629	35	terminase large subunit	partial	uncultured Caudovirales phage	hypothetical protein [Burkholderiaceae bacterium]	1e-107	81.58	NDE28425.1
2wh-TERL-204	MW347267	2wuhu	SRX9369011	626	32	terminase large subunit	partial	uncultured Caudovirales phage	hypothetical protein [Opitutaceae bacterium]	4e-76	70.27	NBR59932.1
2wh-TERL-205	MW347268	2wuhu	SRX9369011	626	29	terminase large subunit	partial	uncultured Caudovirales phage	Terminase RNaseH-like domain containing protein [uncultured Caudovirales phage]	5.56e-110	87.861	CAB4157329.1
2wh-TERL-206	MW347269	2wuhu	SRX9369011	625	27	terminase large subunit	partial	uncultured Caudovirales phage	hypothetical protein B7C55_00025, partial [Actinomycetales bacterium mxb001]	2.36e-110	74.396	TEX52505.1
2wh-TERL-207	MW347270	2wuhu	SRX9369011	625	27	terminase large subunit	partial	uncultured Caudovirales phage	hypothetical protein [Rhodobacteraceae bacterium]	4e-110	86.7	NBR91496.1
2wh-TERL-208	MW347271	2wuhu	SRX9369011	624	31	terminase large subunit	partial	uncultured Caudovirales phage	COG4626 Phage terminase-like protein, large subunit [uncultured Caudovirales phage]	5e-81	76.83	CAB4154220.1
2wh-TERL-209	MW347272	2wuhu	SRX9369011	623	47	terminase large subunit	partial	uncultured Caudovirales phage	Archaeophage PsiM2, terminase large subunit [uncultured Caudovirales phage]	2.86e-71	65.68	CAB4150419.1
2wh-TERL-210	MW347273	2wuhu	SRX9369011	619	36	terminase large subunit	partial	uncultured Caudovirales phage	terminase [Bacteroidetes bacterium]	9e-116	81.07	NDC89600.1
2wh-TERL-211	MW347274	2wuhu	SRX9369011	619	40	terminase large subunit	partial	uncultured Caudovirales phage	hypothetical protein [Pararhodobacter sp. CCB-MM2]	1e-86	63.24	WP_068305831.1
2wh-TERL-212	MW347275	2wuhu	SRX9369011	617	24	terminase large subunit	partial	uncultured Caudovirales phage	XtmB Phage terminase large subunit [uncultured Caudovirales phage]	3.97e-130	86.341	CAB4202919.1
2wh-TERL-213	MW347276	2wuhu	SRX9369011	615	27	terminase large subunit	partial	uncultured Caudovirales phage	hypothetical protein [Phaeodactylibacter sp.]	1e-89	74.18	NRA48938.1
2wh-TERL-214	MW347277	2wuhu	SRX9369011	614	25	terminase large subunit	partial	uncultured Caudovirales phage	Archaeophage PsiM2, terminase large subunit [uncultured Caudovirales phage]	2.57e-58	51.366	CAB4122807.1
2wh-TERL-215	MW347278	2wuhu	SRX9369011	614	27	terminase large subunit	partial	uncultured Caudovirales phage	Terminase RNaseH-like domain containing protein [uncultured Caudovirales phage]	3.06e-125	81.863	CAB4151776.1
2wh-TERL-216	MW347279	2wuhu	SRX9369011	612	35	terminase large subunit	partial	uncultured Caudovirales phage	hypothetical protein [Cytophagia bacterium]	2e-49	67.74	NBW38414.1
2wh-TERL-217	MW347280	2wuhu	SRX9369011	608	37	terminase large subunit	partial	uncultured Caudovirales phage	XtmB Phage terminase large subunit [uncultured Caudovirales phage]	2.5e-141	95.025	CAB5223964.1
2wh-TERL-219	MW347282	2wuhu	SRX9369011	606	27	terminase large subunit	partial	uncultured Caudovirales phage	TPA: PBSX family phage terminase large subunit [Massilia sp.]	3e-81	60.71	HBI70016.1
2wh-TERL-220	MW347283	2wuhu	SRX9369011	606	38	terminase large subunit	partial	uncultured Caudovirales phage	hypothetical protein [Methylocystaceae bacterium]	2e-107	80.21	NDB69608.1
2wh-TERL-221	MW347284	2wuhu	SRX9369011	605	36	terminase large subunit	partial	uncultured Caudovirales phage	hypothetical protein [Phormidium sp. FACHB-592]	4e-46	50.94	MBD2076216.1
2wh-TERL-222	MW347285	2wuhu	SRX9369011	602	26	terminase large subunit	partial	uncultured Caudovirales phage	Archaeophage PsiM2, terminase large subunit [uncultured Caudovirales phage]	7.46e-45	44.279	CAB4141465.1
2wh-TERL-224	MW347287	2wuhu	SRX9369011	600	35	terminase large subunit	partial	uncultured Caudovirales phage	PBSX family phage terminase large subunit [Micrococcales bacterium]	5e-111	74.87	NBR26342.1
2wh-TERL-225	MW347288	2wuhu	SRX9369011	600	22	terminase large subunit	partial	uncultured Caudovirales phage	Archaeophage PsiM2, terminase large subunit [uncultured Caudovirales phage]	5.16e-48	69.444	CAB4134621.1
2wh-TERL-226	MW347289	2wuhu	SRX9369011	599	27	terminase large subunit	partial	uncultured Caudovirales phage	hypothetical protein [Proteobacteria bacterium]	4e-47	49.25	MBM74813.1
2wh-TERL-227	MW347290	2wuhu	SRX9369011	599	27	terminase large subunit	partial	uncultured Caudovirales phage	hypothetical protein [Flavobacteriia bacterium]	1e-110	78.89	NBV92137.1
2wh-TERL-228	MW347291	2wuhu	SRX9369011	599	40	terminase large subunit	partial	uncultured Caudovirales phage	PBSX family phage terminase large subunit [Cytophagia bacterium]	5e-120	98.3	NBW39133.1
2wh-TERL-229	MW347292	2wuhu	SRX9369011	597	30	terminase large subunit	partial	uncultured Caudovirales phage	XtmB Phage terminase large subunit [uncultured Caudovirales phage]	3.38e-119	81.818	CAB5225451.1
2wh-TERL-230	MW347293	2wuhu	SRX9369011	596	30	terminase large subunit	partial	uncultured Caudovirales phage	hypothetical protein [Actinobacteria bacterium]	3e-123	85.86	NDD97266.1
2wh-TERL-231	MW347294	2wuhu	SRX9369011	594	31	terminase large subunit	partial	uncultured Caudovirales phage	terminase large subunit [Sphingobacteriia bacterium]	2e-109	78.68	NBQ48453.1
2wh-TERL-232	MW347295	2wuhu	SRX9369011	588	27	terminase large subunit	partial	uncultured Caudovirales phage	COG4626 Phage terminase-like protein, large subunit [uncultured Caudovirales phage]	5e-123	90.72	CAB4144570.1
2wh-TERL-233	MW347296	2wuhu	SRX9369011	588	30	terminase large subunit	partial	uncultured Caudovirales phage	hypothetical protein [Caulobacteraceae bacterium]	5e-80	70.56	NBW17344.1
2wh-TERL-235	MW347298	2wuhu	SRX9369011	585	27	terminase large subunit	partial	uncultured Caudovirales phage	Terminase RNaseH-like domain containing protein [uncultured Caudovirales phage]	1.35e-31	42.282	CAB4124228.1
2wh-TERL-236	MW347299	2wuhu	SRX9369011	583	42	terminase large subunit	partial	uncultured Caudovirales phage	hypothetical protein [Caulobacteraceae bacterium]	2e-130	94.85	NBW22792.1
2wh-TERL-237	MW347300	2wuhu	SRX9369011	579	26	terminase large subunit	partial	uncultured Caudovirales phage	large terminase protein [uncultured Caudovirales phage]	6.07e-106	88.095	CAB4166749.1
2wh-TERL-238	MW347301	2wuhu	SRX9369011	578	29	terminase large subunit	partial	uncultured Caudovirales phage	hypothetical protein [Actinobacteria bacterium]	3e-66	53.12	NCX04426.1
2wh-TERL-239	MW347302	2wuhu	SRX9369011	575	25	terminase large subunit	partial	uncultured Caudovirales phage	COG4626 Phage terminase-like protein, large subunit [uncultured Caudovirales phage]	7e-90	67.02	CAB4154220.1
2wh-TERL-241	MW347304	2wuhu	SRX9369011	575	30	terminase large subunit	partial	uncultured Caudovirales phage	hypothetical protein [Betaproteobacteria bacterium]	1e-110	84.29	NBS78097.1
2wh-TERL-242	MW347305	2wuhu	SRX9369011	574	46	terminase large subunit	partial	uncultured Caudovirales phage	Terminase large subunit, Lambdalikevirus-type [uncultured Caudovirales phage]	9.07e-113	90.576	CAB4142195.1
2wh-TERL-243	MW347306	2wuhu	SRX9369011	574	32	terminase large subunit	partial	uncultured Caudovirales phage	hypothetical protein [Betaproteobacteria bacterium]	2e-88	81.76	NDG19868.1
2wh-TERL-244	MW347307	2wuhu	SRX9369011	574	32	terminase large subunit	partial	uncultured Caudovirales phage	hypothetical protein [Caulobacteraceae bacterium]	3e-64	68.79	NBW17344.1
2wh-TERL-245	MW347308	2wuhu	SRX9369011	574	26	terminase large subunit	partial	uncultured Caudovirales phage	hypothetical protein [Altererythrobacter sp.]	3e-94	70.97	NBS24484.1
2wh-TERL-246	MW347309	2wuhu	SRX9369011	573	30	terminase large subunit	partial	uncultured Caudovirales phage	hypothetical protein [Altererythrobacter sp.]	7e-95	71.58	NBS24484.1
2wh-TERL-248	MW347311	2wuhu	SRX9369011	570	50	terminase large subunit	partial	uncultured Caudovirales phage	Terminase large subunit, Lambdalikevirus-type [uncultured Caudovirales phage]	1.98e-35	47.742	CAB4146349.1
2wh-TERL-253	MW347316	2wuhu	SRX9369011	564	32	terminase large subunit	partial	uncultured Caudovirales phage	phage_term_2, phage terminase, large subunit, PBSX family [uncultured Caudovirales phage]	2.52e-73	63.03	CAB5217979.1
2wh-TERL-254	MW347317	2wuhu	SRX9369011	561	45	terminase large subunit	partial	uncultured Caudovirales phage	XtmB Phage terminase large subunit [uncultured Caudovirales phage]	1.25e-129	96.216	CAB5226155.1
2wh-TERL-256	MW347319	2wuhu	SRX9369011	559	29	terminase large subunit	partial	uncultured Caudovirales phage	hypothetical protein [Betaproteobacteria bacterium]	5e-92	97.18	NBS93409.1
2wh-TERL-258	MW347321	2wuhu	SRX9369011	559	35	terminase large subunit	partial	uncultured Caudovirales phage	terminase, partial [Dehalococcoidia bacterium]	1.8e-106	82.778	RPJ57055.1
2wh-TERL-259	MW347322	2wuhu	SRX9369011	558	43	terminase large subunit	partial	uncultured Caudovirales phage	Terminase RNaseH-like domain containing protein [uncultured Caudovirales phage]	3.68e-117	86.022	CAB4157329.1
2wh-TERL-260	MW347323	2wuhu	SRX9369011	557	28	terminase large subunit	partial	uncultured Caudovirales phage	phage terminase large subunit [Mucilaginibacter frigoritolerans]	2.57e-82	63.784	TWI94028.1
2wh-TERL-261	MW347324	2wuhu	SRX9369011	556	25	terminase large subunit	partial	uncultured Caudovirales phage	hypothetical protein [Marivivens sp.]	2e-95	81.29	NBT51245.1
2wh-TERL-262	MW347325	2wuhu	SRX9369011	554	38	terminase large subunit	partial	uncultured Caudovirales phage	XtmB Phage terminase large subunit [uncultured Caudovirales phage]	1.75e-52	84.536	CAB5225451.1
2wh-TERL-263	MW347326	2wuhu	SRX9369011	554	26	terminase large subunit	partial	uncultured Caudovirales phage	Terminase RNaseH-like domain containing protein [uncultured Caudovirales phage]	1.07e-71	55.978	CAB4137210.1
2wh-TERL-264	MW347327	2wuhu	SRX9369011	550	43	terminase large subunit	partial	uncultured Caudovirales phage	terminase [Betaproteobacteria bacterium]	6e-104	82.42	NBT79531.1
2wh-TERL-265	MW347328	2wuhu	SRX9369011	549	37	terminase large subunit	partial	uncultured Caudovirales phage	hypothetical protein [Caulobacteraceae bacterium]	1e-12	45.78	NBW21714.1
2wh-TERL-266	MW347329	2wuhu	SRX9369011	549	33	terminase large subunit	partial	uncultured Caudovirales phage	Terminase RNaseH-like domain containing protein [uncultured Caudovirales phage]	1.19e-114	85.326	CAB4157329.1
2wh-TERL-267	MW347330	2wuhu	SRX9369011	548	28	terminase large subunit	partial	uncultured Caudovirales phage	COG4626 Phage terminase-like protein, large subunit [uncultured Caudovirales phage]	3e-30	66.36	CAB4204250.1
2wh-TERL-269	MW347332	2wuhu	SRX9369011	546	26	terminase large subunit	partial	uncultured Caudovirales phage	hypothetical protein [Caulobacteraceae bacterium]	2e-75	58.79	NBW16247.1
2wh-TERL-270	MW347333	2wuhu	SRX9369011	518	63	terminase large subunit	partial	uncultured Caudovirales phage	hypothetical protein [Methylocystaceae bacterium]	1e-108	91.72	NDB70176.1
2wh-TERL-271	MW347334	2wuhu	SRX9369011	545	43	terminase large subunit	partial	uncultured Caudovirales phage	PBSX family phage terminase large subunit [Flavobacteriia bacterium]	1e-87	83.45	NDA99115.1
2wh-TERL-272	MW347335	2wuhu	SRX9369011	544	24	terminase large subunit	partial	uncultured Caudovirales phage	XtmB Phage terminase large subunit [uncultured Caudovirales phage]	1.08e-71	59.358	CAB4148863.1
2wh-TERL-273	MW347336	2wuhu	SRX9369011	544	38	terminase large subunit	partial	uncultured Caudovirales phage	Terminase large subunit, Lambdalikevirus-type [uncultured Caudovirales phage]	7.16e-125	97.778	CAB4142270.1
2wh-TERL-274	MW347337	2wuhu	SRX9369011	542	32	terminase large subunit	partial	uncultured Caudovirales phage	Terminase large subunit, Lambdalikevirus-type [uncultured Caudovirales phage]	5.2e-94	88.387	CAB4167510.1
2wh-TERL-275	MW347338	2wuhu	SRX9369011	542	30	terminase large subunit	partial	uncultured Caudovirales phage	PBSX family phage terminase large subunit [Proteobacteria bacterium]	5e-102	94.81	NBN88161.1
2wh-TERL-276	MW347339	2wuhu	SRX9369011	541	32	terminase large subunit	partial	uncultured Caudovirales phage	COG4626 Phage terminase-like protein, large subunit [uncultured Caudovirales phage]	5e-55	47.22	CAB4172985.1
2wh-TERL-277	MW347340	2wuhu	SRX9369011	541	39	terminase large subunit	partial	uncultured Caudovirales phage	hypothetical protein UFOVP171_3 [uncultured Caudovirales phage]	2e-99	78.21	CAB5194468.1
2wh-TERL-278	MW347341	2wuhu	SRX9369011	540	39	terminase large subunit	partial	uncultured Caudovirales phage	phage terminase large subunit [Desulforhopalus singaporensis]	2.85e-60	52.778	WP_176761353.1
2wh-TERL-279	MW347342	2wuhu	SRX9369011	539	27	terminase large subunit	partial	uncultured Caudovirales phage	Terminase RNaseH-like domain containing protein [uncultured Caudovirales phage]	9.86e-96	81.503	CAB4122798.1
2wh-TERL-280	MW347343	2wuhu	SRX9369011	538	28	terminase large subunit	partial	uncultured Caudovirales phage	Terminase large subunit, Lambdalikevirus-type [uncultured Caudovirales phage]	1.04e-74	69.091	CAB4149812.1
2wh-TERL-281	MW347344	2wuhu	SRX9369011	538	28	terminase large subunit	partial	uncultured Caudovirales phage	Archaeophage PsiM2, terminase large subunit [uncultured Caudovirales phage]	6.91e-103	81.006	CAB4129566.1
2wh-TERL-282	MW347345	2wuhu	SRX9369011	536	32	terminase large subunit	partial	uncultured Caudovirales phage	phage terminase large subunit [Mucilaginibacter frigoritolerans]	4.66e-68	57.865	TWI94028.1
2wh-TERL-283	MW347346	2wuhu	SRX9369011	535	35	terminase large subunit	partial	uncultured Caudovirales phage	hypothetical protein [Betaproteobacteria bacterium]	7e-74	84.14	NDG19868.1
2wh-TERL-284	MW347347	2wuhu	SRX9369011	533	23	terminase large subunit	partial	uncultured Caudovirales phage	large terminase subunit [Caulobacter phage RW]	1.9e-82	67.797	QDH50456.1
2wh-TERL-286	MW347349	2wuhu	SRX9369011	529	24	terminase large subunit	partial	uncultured Caudovirales phage	Terminase large subunit, Lambdalikevirus-type, partial [uncultured Caudovirales phage]	2.96e-96	76.404	CAB4223145.1
2wh-TERL-287	MW347350	2wuhu	SRX9369011	528	27	terminase large subunit	partial	uncultured Caudovirales phage	phage terminase, large subunit, PBSX family [Bacteroides sp. 2_1_33B]	5.7e-34	41.358	EEY84062.1
2wh-TERL-288	MW347351	2wuhu	SRX9369011	526	31	terminase large subunit	partial	uncultured Caudovirales phage	Terminase large subunit, Lambdalikevirus-type [uncultured Caudovirales phage]	4.91e-73	78.195	CAB4159710.1
2wh-TERL-290	MW347353	2wuhu	SRX9369011	526	26	terminase large subunit	partial	uncultured Caudovirales phage	hypothetical protein [Alphaproteobacteria bacterium]	1e-45	52.45	NBX72725.1
2wh-TERL-291	MW347354	2wuhu	SRX9369011	523	27	terminase large subunit	partial	uncultured Caudovirales phage	COG4626 Phage terminase-like protein, large subunit [uncultured Caudovirales phage]	9e-97	82.18	CAB4141878.1
2wh-TERL-292	MW347355	2wuhu	SRX9369011	523	45	terminase large subunit	partial	uncultured Caudovirales phage	hypothetical protein [Acidobacteriia bacterium]	4e-110	91.33	NDJ15483.1
2wh-TERL-293	MW347356	2wuhu	SRX9369011	523	38	terminase large subunit	partial	uncultured Caudovirales phage	Terminase large subunit, Lambdalikevirus-type [uncultured Caudovirales phage]	8.33e-93	80.925	CAB4150258.1
2wh-TERL-294	MW347357	2wuhu	SRX9369011	521	28	terminase large subunit	partial	uncultured Caudovirales phage	Terminase large subunit, Lambdalikevirus-type [uncultured Caudovirales phage]	7.2e-48	51.724	CAB4195010.1
2wh-TERL-295	MW347358	2wuhu	SRX9369011	521	32	terminase large subunit	partial	uncultured Caudovirales phage	XtmB Phage terminase large subunit [uncultured Caudovirales phage]	2.15e-87	95.489	CAB4173317.1
2wh-TERL-296	MW347359	2wuhu	SRX9369011	520	30	terminase large subunit	partial	uncultured Caudovirales phage	hypothetical protein [Cytophagia bacterium]	1e-68	60.12	NBW38414.1
2wh-TERL-297	MW347360	2wuhu	SRX9369011	518	28	terminase large subunit	partial	uncultured Caudovirales phage	hypothetical protein [Planctomycetes bacterium]	9e-50	59.33	NDG64159.1
2wh-TERL-298	MW347361	2wuhu	SRX9369011	518	35	terminase large subunit	partial	uncultured Caudovirales phage	phage_term_2, phage terminase, large subunit, PBSX family [uncultured Caudovirales phage]	1.18e-112	90.116	CAB4141143.1
2wh-TERL-300	MW347363	2wuhu	SRX9369011	516	27	terminase large subunit	partial	uncultured Caudovirales phage	hypothetical protein [Caulobacteraceae bacterium]	1e-101	85.47	NBW17344.1
2wh-TERL-301	MW347364	2wuhu	SRX9369011	514	35	terminase large subunit	partial	uncultured Caudovirales phage	hypothetical protein [Caulobacteraceae bacterium]	3e-102	82.56	NBW17970.1
2wh-TERL-303	MW347366	2wuhu	SRX9369011	513	30	terminase large subunit	partial	uncultured Caudovirales phage	hypothetical protein [Cytophagia bacterium]	1e-99	83.63	NBP69136.1
2wh-TERL-305	MW347368	2wuhu	SRX9369011	512	31	terminase large subunit	partial	uncultured Caudovirales phage	hypothetical protein [Actinobacteria bacterium]	4e-101	84.71	NDD97266.1
2wh-TERL-306	MW347369	2wuhu	SRX9369011	507	27	terminase large subunit	partial	uncultured Caudovirales phage	hypothetical protein [Burkholderiaceae bacterium]	9e-90	79.17	NBV72511.1
2wh-TERL-307	MW347370	2wuhu	SRX9369011	504	28	terminase large subunit	partial	uncultured Caudovirales phage	hypothetical protein [Actinobacteria bacterium]	3e-83	73.21	NBT47605.1
2wh-TERL-308	MW347371	2wuhu	SRX9369011	501	28	terminase large subunit	partial	uncultured Caudovirales phage	COG5323 Uncharacterized conserved protein [uncultured Caudovirales phage]	7e-28	54.9	CAB4158354.1
2wh-TERL-310	MW347373	2wuhu	SRX9369011	491	33	terminase large subunit	partial	uncultured Caudovirales phage	hypothetical protein [Caulobacteraceae bacterium]	3e-18	42.52	NBW16951.1
2wh-TERL-311	MW347374	2wuhu	SRX9369011	489	34	terminase large subunit	partial	uncultured Caudovirales phage	hypothetical protein [Euryarchaeota archaeon]	2e-62	66.44	NDB66341.1
2wh-TERL-312	MW347375	2wuhu	SRX9369011	483	33	terminase large subunit	partial	uncultured Caudovirales phage	Archaeophage PsiM2, terminase large subunit [uncultured Caudovirales phage]	2.19e-73	65.625	CAB4154982.1
2wh-TERL-313	MW347376	2wuhu	SRX9369011	471	27	terminase large subunit	partial	uncultured Caudovirales phage	Terminase large subunit, Lambdalikevirus-type [uncultured Caudovirales phage]	6.45e-42	54.487	CAB4146349.1
2wh-TERL-314	MW347377	2wuhu	SRX9369011	434	22	terminase large subunit	partial	uncultured Caudovirales phage	Terminase large subunit, Lambdalikevirus-type [uncultured Caudovirales phage]	1.03e-75	93.388	CAB4142270.1
2wh-TERL-315	MW347378	2wuhu	SRX9369011	429	30	terminase large subunit	partial	uncultured Caudovirales phage	hypothetical protein [Actinobacteria bacterium]	1e-34	98.51	NDD97266.1
3nj-CRESS-1	MW347379	3nanjing	SRX9369008	1152	39	replication-associated protein	complete	unclassified CRESS DNA virus	putative viral replication protein [CRESS virus sp.]	8.13e-77	45.756	AXH76040.1
3nj-CRESS-3	MW347380	3nanjing	SRX9369008	938	31	replication-associated protein	partial	Circoviridae	replication-associated protein [Avon-Heathcote Estuary associated circular virus 15]	5.22e-92	52.692	AJP36427.1
3nj-CRESS-4	MW347381	3nanjing	SRX9369008	908	37	replication-associated protein	partial	unclassified CRESS DNA virus	putative viral replication protein [CRESS virus sp.]	8.54e-82	45.353	AXQ65598.1
3nj-CRESS-5	MW347382	3nanjing	SRX9369008	816	37	replication-associated protein	partial	Circoviridae	replication-associated protein [Circoviridae 19 LDMD-2013]	7.67e-57	49.239	AGS36235.1
3nj-CRESS-6	MW347383	3nanjing	SRX9369008	645	30	replication-associated protein	partial	Circoviridae	replication-associated protein [Circovirus sp.]	6.2e-57	42.523	AUW34331.1
3nj-CRESS-7	MW347384	3nanjing	SRX9369008	644	38	replication-associated protein	partial	unclassified CRESS DNA virus	helicase [CRESS virus sp.]	1.67e-84	58.937	AXQ65782.1
3nj-micro-1	MW347385	3nanjing	SRX9369008	838	46	major capsid protein	partial	Microviridae	major capsid protein [Microviridae sp.]	3.05e-109	57.343	AXL15363.1
3nj-micro-2	MW347386	3nanjing	SRX9369008	661	30	major capsid protein	partial	Microviridae	major capsid protein [Blackfly microvirus SF02]	3.06e-59	59.74	QCQ85120.1
3nj-micro-3	MW347387	3nanjing	SRX9369008	599	30	major capsid protein	partial	Microviridae	major capsid protein [Microviridae sp.]	2.62e-65	74.809	AXH77833.1
3nj-micro-4	MW347388	3nanjing	SRX9369008	403	32	major capsid protein	partial	Microviridae	major capsid protein [Microviridae sp.]	1.61e-46	64.22	AXH75425.1
3nj-micro-5	MW347389	3nanjing	SRX9369008	390	32	major capsid protein	partial	Microviridae	major capsid protein [Microviridae sp.]	1.16e-40	71.264	AXH77293.1
3nj-parvo-1	MW348569	3nanjing	SRX9369008	5613	38962	nonstructual protein 1	complete	Parvoviridae	NS1 [uncultured densovirus]	1.21e-107	39.798	QOD39601.1
3nj-parvo-2	MW348570	3nanjing	SRX9369008	5311	3388	nonstructual protein 1	complete	Parvoviridae	NS1 [uncultured densovirus]	2.32e-133	43.808	QOD39525.1
3nj-RDRP-1	MW347390	3nanjing	SRX9369008	9343	2414	RNA dependent RNA polymerase	complete	unclassified Dicistroviridae	polymerasepolyprotein [Dicistroviridae sp.]	0	37.342	QJI52050.1
3nj-RDRP-2	MW347391	3nanjing	SRX9369008	6150	273	RNA dependent RNA polymerase	complete	Virgaviridae	replicase[Cucumber green mottle mosaic virus]	0	99.753	APG77584.1
3nj-RDRP-3	MW347392	3nanjing	SRX9369008	5934	370	RNA dependent RNA polymerase	partial	unclassified Riboviria	hypotheticalprotein 1 [Beihai picorna-like virus 75]	0	47.532	YP_009333386.1
3nj-RDRP-5	MW347393	3nanjing	SRX9369008	3488	134	RNA dependent RNA polymerase	partial	unclassified Riboviria	hypotheticalprotein [Sanxia noda-like virus 1]	9.8e-142	33.676	APG76452.1
3nj-RDRP-6	MW347394	3nanjing	SRX9369008	2542	1472	RNA dependent RNA polymerase	partial	unclassified Riboviria	RNA-dependentRNA polymerase, partial [Riboviria sp.]	9.22e-43	30	QDH88218.1
3nj-RDRP-7	MW347395	3nanjing	SRX9369008	1847	84	RNA dependent RNA polymerase	partial	unclassified Riboviria	hypotheticalprotein 3 [Shahe isopoda virus 5]	0	99.78	APG76610.1
3nj-RDRP-8	MW347396	3nanjing	SRX9369008	2477	409	RNA dependent RNA polymerase	partial	unclassified Narnaviridae	RNA-dependentRNA polymerase, partial [Apple narna-like virus 1]	2.92e-70	31.944	QIC52826.1
3nj-RDRP-12	MW347398	3nanjing	SRX9369008	693	37	RNA dependent RNA polymerase	partial	unclassified Riboviria	polymerasepolyprotein [Riboviria sp.]	9.41e-40	44.324	QKN89021.1
3nj-RDRP-13	MW347399	3nanjing	SRX9369008	585	30	RNA dependent RNA polymerase	partial	unclassified Riboviria	hypotheticalprotein 2 [Hubei tombus-like virus 15]	1.52e-101	84.153	YP_009337078.1
3nj-RDRP-14	MW347400	3nanjing	SRX9369008	568	32	RNA dependent RNA polymerase	partial	Virgaviridae	RNApolymerase, partial [Tobacco mosaic virus]	4.34e-131	95.745	ACF17698.1
3nj-RDRP-15	MW347401	3nanjing	SRX9369008	531	26	RNA dependent RNA polymerase	partial	Virgaviridae	180kDa replicase, partial [Kyuri green mottle mosaic virus]	1.97e-59	57.962	CAB65142.1
3nj-RDRP-16	MW347402	3nanjing	SRX9369008	520	32	RNA dependent RNA polymerase	partial	unclassified Riboviria	hypotheticalprotein 1 [Changjiang picorna-like virus 13]	5.21e-68	61.272	YP_009336781.1
3nj-TERL-1	MW347403	3nanjing	SRX9369008	2923	170	terminase large subunit	complete	uncultured Caudovirales phage	phage uncharacterized protein (putative large terminase), C-terminal domain-containing protein [Novosphingobium stygium]	0	81.522	SCY69364.1
3nj-TERL-2	MW347404	3nanjing	SRX9369008	2906	126	terminase large subunit	complete	uncultured Caudovirales phage	hypothetical protein EKK58_05585 [Candidatus Dependentiae bacterium]	3e-52	35.73	RTL06424.1
3nj-TERL-3	MW347405	3nanjing	SRX9369008	2802	143	terminase large subunit	complete	uncultured Caudovirales phage	XtmB Phage terminase large subunit [uncultured Caudovirales phage]	2.92e-174	62.564	CAB4157266.1
3nj-TERL-4	MW347406	3nanjing	SRX9369008	2684	145	terminase large subunit	complete	uncultured Caudovirales phage	hypothetical protein [Caulobacteraceae bacterium]	3e-125	44.81	NBW21714.1
3nj-TERL-5	MW347407	3nanjing	SRX9369008	2515	227	terminase large subunit	complete	Myoviridae	putative TerL large-subunit terminase [Aeromonas phage vB_AsaM-56]	0	96.721	AFC22644.1
3nj-TERL-6	MW347408	3nanjing	SRX9369008	2500	111	terminase large subunit	complete	uncultured Caudovirales phage	hypothetical protein [Chloroflexi bacterium]	4e-32	33.81	NQT73579.1
3nj-TERL-7	MW347409	3nanjing	SRX9369008	2480	143	terminase large subunit	complete	uncultured Caudovirales phage	hypothetical protein [Niabella aurantiaca]	0	61.59	WP_018629204.1
3nj-TERL-8	MW347410	3nanjing	SRX9369008	2399	1114	terminase large subunit	complete	uncultured Caudovirales phage	PBSX family phage terminase large subunit [Proteobacteria bacterium]	4e-109	63.05	NDC39348.1
3nj-TERL-9	MW347411	3nanjing	SRX9369008	2319	87	terminase large subunit	complete	uncultured Caudovirales phage	Bacteriophage TerL protein [Cupriavidus taiwanensis]	0	65.041	SOY65600.1
3nj-TERL-10	MW347412	3nanjing	SRX9369008	2315	85	terminase large subunit	complete	uncultured Caudovirales phage	DNA-packaging protein [Rhizobiales bacterium]	5.01e-112	45.581	WP_112591588.1
3nj-TERL-11	MW347413	3nanjing	SRX9369008	2185	1567	terminase large subunit	complete	uncultured Caudovirales phage	TPA: hypothetical protein [Balneola sp.]	6e-119	47.97	HCT55001.1
3nj-TERL-12	MW347414	3nanjing	SRX9369008	2147	180	terminase large subunit	complete	uncultured Caudovirales phage	Terminase large subunit, Lambdalikevirus-type [uncultured Caudovirales phage]	9.57e-145	52.137	CAB4195010.1
3nj-TERL-13	MW347415	3nanjing	SRX9369008	2082	142	terminase large subunit	complete	uncultured Caudovirales phage	terminase large subunit [Mycobacteriaceae bacterium]	0	70.95	NBP84797.1
3nj-TERL-14	MW347416	3nanjing	SRX9369008	1956	104	terminase large subunit	complete	uncultured Caudovirales phage	hypothetical protein [Planctomycetia bacterium]	1e-176	77.35	NBU41414.1
3nj-TERL-15	MW347417	3nanjing	SRX9369008	1923	114	terminase large subunit	complete	uncultured Caudovirales phage	hypothetical protein [Actinobacteria bacterium]	0	60.73	NDB50244.1
3nj-TERL-16	MW347418	3nanjing	SRX9369008	1905	84	terminase large subunit	complete	uncultured Caudovirales phage	Terminase large subunit, Lambdalikevirus-type, partial [uncultured Caudovirales phage]	3.23e-134	48.712	CAB4221928.1
3nj-TERL-17	MW347419	3nanjing	SRX9369008	1894	160	terminase large subunit	complete	uncultured Caudovirales phage	phage_term_2, phage terminase, large subunit, PBSX family [uncultured Caudovirales phage]	0	91.898	CAB4188426.1
3nj-TERL-18	MW347420	3nanjing	SRX9369008	1859	437	terminase large subunit	complete	uncultured Caudovirales phage	phage_term_2, phage terminase, large subunit, PBSX family [uncultured Caudovirales phage]	0	66.589	CAB4188426.1
3nj-TERL-19	MW347421	3nanjing	SRX9369008	1850	673	terminase large subunit	complete	uncultured Caudovirales phage	PBSX family phage terminase large subunit [Proteobacteria bacterium]	3e-112	63.45	NDC39348.1
3nj-TERL-20	MW347422	3nanjing	SRX9369008	1844	133	terminase large subunit	complete	uncultured Caudovirales phage	hypothetical protein [Actinobacteria bacterium]	0	76.13	NDA97189.1
3nj-TERL-21	MW347423	3nanjing	SRX9369008	1766	108	terminase large subunit	complete	uncultured Caudovirales phage	Terminase large subunit, Lambdalikevirus-type [uncultured Caudovirales phage]	6.69e-143	50.567	CAB4195010.1
3nj-TERL-22	MW347424	3nanjing	SRX9369008	1740	325	terminase large subunit	complete	uncultured Caudovirales phage	PBSX family phage terminase large subunit [Proteobacteria bacterium]	7e-111	62.65	NDC39348.1
3nj-TERL-23	MW347425	3nanjing	SRX9369008	1717	464	terminase large subunit	complete	uncultured Caudovirales phage	PBSX family phage terminase large subunit [Proteobacteria bacterium]	3e-113	63.86	NDC39348.1
3nj-TERL-24	MW347426	3nanjing	SRX9369008	1643	191	terminase large subunit	complete	uncultured Caudovirales phage	PBSX family phage terminase large subunit [Proteobacteria bacterium]	2e-113	63.86	NDC39348.1
3nj-TERL-25	MW347427	3nanjing	SRX9369008	1589	62	terminase large subunit	complete	uncultured Caudovirales phage	PBSX family phage terminase large subunit [Proteobacteria bacterium]	2e-113	63.86	NDC39348.1
3nj-TERL-26	MW347428	3nanjing	SRX9369008	1543	264	terminase large subunit	complete	uncultured Caudovirales phage	PBSX family phage terminase large subunit [Proteobacteria bacterium]	1e-112	63.05	NDC39348.1
3nj-TERL-27	MW347429	3nanjing	SRX9369008	1527	498	terminase large subunit	partial	uncultured Caudovirales phage	phage_term_2, phage terminase, large subunit, PBSX family [uncultured Caudovirales phage]	0	92.824	CAB4188426.1
3nj-TERL-28	MW347430	3nanjing	SRX9369008	1480	69	terminase large subunit	complete	uncultured Caudovirales phage	terminase large subunit [uncultured Mediterranean phage uvMED]	3.95e-90	36.919	BAQ92461.1
3nj-TERL-29	MW347431	3nanjing	SRX9369008	1468	134	terminase large subunit	complete	uncultured Caudovirales phage	hypothetical protein EOP56_09350 [Sphingobacteriales bacterium]	8e-76	37.62	RYD57002.1
3nj-TERL-30	MW347432	3nanjing	SRX9369008	1465	79	terminase large subunit	complete	uncultured Caudovirales phage	PBSX family phage terminase large subunit [Verrucomicrobiaceae bacterium]	0	74.631	RPJ31894.1
3nj-TERL-31	MW347433	3nanjing	SRX9369008	1462	124	terminase large subunit	complete	uncultured Caudovirales phage	hypothetical protein [Actinobacteria bacterium]	5e-178	60.89	NCX04426.1
3nj-TERL-32	MW347434	3nanjing	SRX9369008	1431	58	terminase large subunit	complete	uncultured Caudovirales phage	hypothetical protein [Alphaproteobacteria bacterium]	3e-177	66.76	NDB86949.1
3nj-TERL-34	MW347436	3nanjing	SRX9369008	1312	87	terminase large subunit	partial	uncultured Caudovirales phage	TPA: hypothetical protein [Gammaproteobacteria bacterium]	1e-79	45.22	HCX87927.1
3nj-TERL-35	MW347437	3nanjing	SRX9369008	1260	63	terminase large subunit	partial	Siphoviridae	terminase large subunit [Paracoccus phage vB_PkoS_Pkon1]	2e-122	50.276	AZV00263.1
3nj-TERL-36	MW347438	3nanjing	SRX9369008	1249	42	terminase large subunit	partial	uncultured Caudovirales phage	Terminase large subunit, Lambdalikevirus-type [uncultured Caudovirales phage]	0	73.121	CAB4121574.1
3nj-TERL-37	MW347439	3nanjing	SRX9369008	1160	45	terminase large subunit	partial	uncultured Caudovirales phage	Archaeophage PsiM2, terminase large subunit [uncultured Caudovirales phage]	7.05e-166	68.493	CAB4154433.1
3nj-TERL-38	MW347440	3nanjing	SRX9369008	1137	64	terminase large subunit	partial	uncultured Caudovirales phage	COG4626 Phage terminase-like protein, large subunit [uncultured Caudovirales phage]	7e-155	57.11	CAB4148869.1
3nj-TERL-39	MW347441	3nanjing	SRX9369008	1063	44	terminase large subunit	partial	uncultured Caudovirales phage	Terminase large subunit, Lambdalikevirus-type [uncultured Caudovirales phage]	6.39e-83	45.263	CAB4195010.1
3nj-TERL-41	MW347443	3nanjing	SRX9369008	1003	43	terminase large subunit	partial	uncultured Caudovirales phage	TPA: hypothetical protein [Balneola sp.]	7e-71	47.97	HCT55001.1
3nj-TERL-42	MW347444	3nanjing	SRX9369008	992	31	terminase large subunit	partial	uncultured Caudovirales phage	hypothetical protein [Gammaproteobacteria bacterium]	9e-177	94.58	NCX93863.1
3nj-TERL-49	MW347450	3nanjing	SRX9369008	785	32	terminase large subunit	partial	uncultured Caudovirales phage	phage_term_2, phage terminase, large subunit, PBSX family [uncultured Caudovirales phage]	2.68e-151	88.938	CAB4162345.1
3nj-TERL-51	MW347451	3nanjing	SRX9369008	775	37	terminase large subunit	partial	uncultured Caudovirales phage	Terminase large subunit, Lambdalikevirus-type [uncultured Caudovirales phage]	3.12e-78	52.361	CAB4195010.1
3nj-TERL-52	MW347452	3nanjing	SRX9369008	753	36	terminase large subunit	partial	uncultured Caudovirales phage	terminase large subunit [Actinobacteria bacterium]	4e-93	67.31	NBV95619.1
3nj-TERL-53	MW347453	3nanjing	SRX9369008	744	42	terminase large subunit	partial	uncultured Caudovirales phage	terminase large subunit [Caulobacteraceae bacterium]	2e-105	59.92	NBW18912.1
3nj-TERL-54	MW347454	3nanjing	SRX9369008	735	30	terminase large subunit	partial	uncultured Caudovirales phage	hypothetical protein [Chlamydiae bacterium]	5e-79	55.12	NGX36878.1
3nj-TERL-55	MW347455	3nanjing	SRX9369008	734	33	terminase large subunit	partial	uncultured Caudovirales phage	XtmB Phage terminase large subunit [uncultured Caudovirales phage]	1.33e-96	56.652	CAB5217821.1
3nj-TERL-57	MW347456	3nanjing	SRX9369008	672	31	terminase large subunit	partial	uncultured Caudovirales phage	hypothetical protein [Flavobacteriales bacterium]	5e-137	82.14	MAR20665.1
3nj-TERL-58	MW347457	3nanjing	SRX9369008	672	43	terminase large subunit	partial	uncultured Caudovirales phage	hypothetical protein [Flavobacteriales bacterium]	1e-130	79.02	MAS51921.1
3nj-TERL-59	MW347458	3nanjing	SRX9369008	667	40	terminase large subunit	partial	uncultured Caudovirales phage	phage uncharacterized protein [Fibrella aestuarina BUZ 2]	1.7e-52	41.322	CCH01941.1
3nj-TERL-60	MW347459	3nanjing	SRX9369008	666	31	terminase large subunit	partial	uncultured Caudovirales phage	terminase large subunit [Caulobacteraceae bacterium]	7e-133	85.84	NBW22816.1
3nj-TERL-61	MW347460	3nanjing	SRX9369008	652	36	terminase large subunit	partial	uncultured Caudovirales phage	hypothetical protein [Sphingobacteriia bacterium]	2e-135	86.05	NBQ47668.1
3nj-TERL-62	MW347461	3nanjing	SRX9369008	648	27	terminase large subunit	partial	uncultured Caudovirales phage	XtmB Phage terminase large subunit [uncultured Caudovirales phage]	7.28e-111	68.519	CAB4157266.1
3nj-TERL-64	MW347462	3nanjing	SRX9369008	609	31	terminase large subunit	partial	uncultured Caudovirales phage	hypothetical protein [Cytophagia bacterium]	1e-132	91.13	NBW38341.1
3nj-TERL-65	MW347463	3nanjing	SRX9369008	604	27	terminase large subunit	partial	uncultured Caudovirales phage	hypothetical protein UFOVP934_48 [uncultured Caudovirales phage]	1e-116	80.6	CAB4172686.1
3nj-TERL-66	MW347464	3nanjing	SRX9369008	602	26	terminase large subunit	partial	uncultured Caudovirales phage	hypothetical protein [Caulobacteraceae bacterium]	2e-81	72.39	NBW17344.1
3nj-TERL-68	MW347465	3nanjing	SRX9369008	566	37	terminase large subunit	partial	Heunggongvirae	packaging terminase large subunit gpA [Acidithiobacillus phage AcaML1]	2e-127	96.28	AFU62879.1
3nj-TERL-69	MW347466	3nanjing	SRX9369008	563	32	terminase large subunit	partial	uncultured Caudovirales phage	Archaeophage PsiM2, terminase large subunit [uncultured Caudovirales phage]	1.09e-87	68.108	CAB4122807.1
3nj-TERL-70	MW347467	3nanjing	SRX9369008	558	28	terminase large subunit	partial	uncultured Caudovirales phage	hypothetical protein [Gammaproteobacteria bacterium]	1e-81	72.58	MBT24041.1
3nj-TERL-71	MW347468	3nanjing	SRX9369008	545	35	terminase large subunit	partial	uncultured Caudovirales phage	Terminase large subunit, Lambdalikevirus-type [uncultured Caudovirales phage]	7.45e-58	52.809	CAB4167214.1
3nj-TERL-72	MW347469	3nanjing	SRX9369008	544	30	terminase large subunit	partial	uncultured Caudovirales phage	phage terminase large subunit [Desulforhopalus singaporensis]	1.24e-57	50.838	WP_176761353.1
3nj-TERL-73	MW347470	3nanjing	SRX9369008	542	32	terminase large subunit	partial	uncultured Caudovirales phage	hypothetical protein [Actinobacteria bacterium]	6e-91	74.85	NDD26381.1
3nj-TERL-74	MW347471	3nanjing	SRX9369008	542	28	terminase large subunit	partial	uncultured Caudovirales phage	large terminase protein [uncultured Caudovirales phage]	2.12e-47	52.381	CAB4124997.1
3nj-TERL-75	MW347472	3nanjing	SRX9369008	541	44	terminase large subunit	partial	uncultured Caudovirales phage	PBSX family phage terminase large subunit [Actinobacteria bacterium]	8.01e-60	73.77	PZM94998.1
3nj-TERL-76	MW347473	3nanjing	SRX9369008	539	27	terminase large subunit	partial	uncultured Caudovirales phage	XtmB Phage terminase large subunit [uncultured Caudovirales phage]	3.23e-23	48.352	CAB4154136.1
3nj-TERL-77	MW347474	3nanjing	SRX9369008	527	24	terminase large subunit	partial	uncultured Caudovirales phage	hypothetical protein [Caulobacteraceae bacterium]	1e-23	42.06	NBW21714.1
3nj-TERL-79	MW347475	3nanjing	SRX9369008	507	39	terminase large subunit	partial	uncultured Caudovirales phage	PBSX family phage terminase large subunit [Actinobacteria bacterium]	1.81e-79	64.671	PZM94998.1
3nj-TERL-80	MW347476	3nanjing	SRX9369008	501	26	terminase large subunit	partial	uncultured Caudovirales phage	hypothetical protein [Actinobacteria bacterium]	3e-86	75.45	NDD26381.1
3nj-TERL-81	MW347477	3nanjing	SRX9369008	487	38	terminase large subunit	partial	uncultured Caudovirales phage	XtmB Phage terminase large subunit [uncultured Caudovirales phage]	5.31e-51	68.504	CAB4148254.1
3nj-TERL-82	MW347478	3nanjing	SRX9369008	399	38	terminase large subunit	partial	uncultured Caudovirales phage	phage terminase large subunit, partial [Achromobacter xylosoxidans]	2.59e-27	52.809	WP_049057968.1
4zj-CRESS-1	MW347479	4zhenjiang	SRX9369014	2379	116	replication-associated protein	complete	Circoviridae	replication-associated protein [Avon-Heathcote Estuary associated circular virus 3]	5.86e-117	61.686	AJP36345.1
4zj-CRESS-2	MW347480	4zhenjiang	SRX9369014	2219	112	replication-associated protein	complete	unclassified CRESS DNA virus	Cap [Lactuca sativa CRESS virus]	2.46e-119	57.263	QKI29032.1
4zj-CRESS-3	MW347481	4zhenjiang	SRX9369014	2180	77	replication-associated protein	complete	unclassified CRESS DNA virus	replication-associated protein [Avon-Heathcote Estuary associated circular virus 3]	9.13e-90	52.256	AJP36341.1
4zj-CRESS-5	MW347482	4zhenjiang	SRX9369014	1866	331	replication-associated protein	complete	unclassified CRESS DNA virus	replication-associated protein [CRESS virus sp.]	1.6e-105	62.879	QJI53704.1
4zj-CRESS-6	MW347483	4zhenjiang	SRX9369014	1841	97	replication-associated protein	complete	Circoviridae	replication-associated protein [Avon-Heathcote Estuary associated circular virus 6]	1.93e-80	49.813	AJP36362.1
4zj-CRESS-7	MW347484	4zhenjiang	SRX9369014	1767	77	replication-associated protein	partial	unclassified CRESS DNA virus	replication-associated protein [Avon-Heathcote Estuary associated circular virus 10]	5.5e-41	34.859	AJP36389.1
4zj-CRESS-9	MW347485	4zhenjiang	SRX9369014	1243	95	replication-associated protein	complete	unclassified CRESS DNA virus	putative viral replication protein [Circoviridae sp.]	1.72e-42	36.735	AXQ66224.1
4zj-CRESS-10	MW347486	4zhenjiang	SRX9369014	1335	59	replication-associated protein	partial	Genomoviridae	replication-associated protein [Genomoviridae sp.]	0	71.429	QCW23637.1
4zj-CRESS-11	MW347487	4zhenjiang	SRX9369014	1211	48	replication-associated protein	partial	unclassified CRESS DNA virus	putative replication initiation protein [Hermit crab associated circular genome]	8.07e-25	29.373	AKV62280.1
4zj-CRESS-12	MW347488	4zhenjiang	SRX9369014	1119	47	replication-associated protein	partial	unclassified CRESS DNA virus	putative viral replication protein [CRESS virus sp.]	3.05e-77	51.598	AXH74683.1
4zj-CRESS-13	MW347489	4zhenjiang	SRX9369014	1012	47	replication-associated protein	partial	Circoviridae	Rep [Bat circovirus]	1.93e-63	58.48	AIF76274.1
4zj-CRESS-14	MW347490	4zhenjiang	SRX9369014	947	54	replication-associated protein	partial	unclassified CRESS DNA virus	helicase [CRESS virus sp.]	2.3e-74	42.857	AWW06057.1
4zj-CRESS-15	MW347491	4zhenjiang	SRX9369014	945	34	replication-associated protein	partial	unclassified CRESS DNA virus	putative viral replication protein [CRESS virus sp.]	1e-43	35.714	AXH75585.1
4zj-CRESS-16	MW347492	4zhenjiang	SRX9369014	365	32	replication-associated protein	partial	unclassified CRESS DNA virus	replication-associated protein [Bat circovirus ZS/Yunnan-China/2009]	4.39e-21	42.5	AEL28813.1
4zj-CRESS-19	MW347493	4zhenjiang	SRX9369014	788	37	replication-associated protein	partial	unclassified CRESS DNA virus	helicase [CRESS virus sp.]	1.85e-16	37.5	AXH73077.1
4zj-CRESS-20	MW347494	4zhenjiang	SRX9369014	773	105	replication-associated protein	partial	unclassified CRESS DNA virus	replication-associated protein [CRESS virus sp.]	8.89e-22	37.572	QJQ37761.1
4zj-CRESS-21	MW347495	4zhenjiang	SRX9369014	765	32	replication-associated protein	partial	Circoviridae	capsid protein [Circoviridae sp.]	1.07e-44	53.237	AXH74395.1
4zj-CRESS-22	MW347496	4zhenjiang	SRX9369014	752	27	replication-associated protein	partial	unclassified CRESS DNA virus	Rep protein [CRESS virus sp. ct0Vt4]	1.55e-30	66.667	QGH73614.1
4zj-CRESS-23	MW347497	4zhenjiang	SRX9369014	745	33	replication-associated protein	partial	Geminiviridae	Rep [Kummerowia striata geminiviridae]	4.59e-47	34.866	QKQ15101.1
4zj-CRESS-24	MW347498	4zhenjiang	SRX9369014	702	37	replication-associated protein	partial	unclassified CRESS DNA virus	putative Rep protein [Circovirus-like genome DHCV-2]	7.97e-73	59.172	AMB42996.1
4zj-CRESS-25	MW347499	4zhenjiang	SRX9369014	688	30	replication-associated protein	partial	unclassified CRESS DNA virus	replication-associated protein [Circoviridae 15 LDMD-2013]	2.31e-15	32.203	AGS36225.1
4zj-CRESS-26	MW347500	4zhenjiang	SRX9369014	675	32	replication-associated protein	partial	unclassified CRESS DNA virus	replication-associated protein [Avon-Heathcote Estuary associated circular virus 4]	2.29e-82	50.667	AJP36347.1
4zj-CRESS-27	MW347501	4zhenjiang	SRX9369014	668	42	replication-associated protein	partial	Circoviridae	replication-associated protein [Avon-Heathcote Estuary associated circular virus 3]	2.25e-57	60.993	AJP36343.1
4zj-CRESS-28	MW347502	4zhenjiang	SRX9369014	663	38	replication-associated protein	partial	unclassified CRESS DNA virus	putative viral replication protein [CRESS virus sp.]	7.01e-45	41.364	AXH74456.1
4zj-CRESS-29	MW347503	4zhenjiang	SRX9369014	648	31	replication-associated protein	partial	Genomoviridae	replicase [Canine feces-associated gemycircularvirus]	7.12e-119	98.182	ASM93483.1
4zj-CRESS-30	MW347504	4zhenjiang	SRX9369014	643	34	replication-associated protein	partial	Circoviridae	putative rep protein [Garrulus glandarius associated circular virus 1]	2.85e-36	48.299	ARV76501.1
4zj-CRESS-31	MW347505	4zhenjiang	SRX9369014	642	62	replication-associated protein	partial	unclassified CRESS DNA virus	Rep-B, partial [Ecklonia radiata-associated virus 9]	1.66e-25	33.654	AYM54678.1
4zj-CRESS-32	MW347506	4zhenjiang	SRX9369014	618	29	replication-associated protein	partial	Genomoviridae	replication-associated protein [Genomoviridae sp.]	4.19e-108	84.878	QCW23701.1
4zj-CRESS-33	MW347507	4zhenjiang	SRX9369014	615	29	replication-associated protein	partial	unclassified CRESS DNA virus	replication-associated protein [CRESS virus sp.]	1.26e-23	47	AYP28961.1
4zj-CRESS-34	MW347508	4zhenjiang	SRX9369014	595	27	replication-associated protein	partial	unclassified CRESS DNA virus	Rep [Lactuca sativa CRESS virus]	2.31e-31	43.333	QKI29034.1
4zj-CRESS-36	MW347509	4zhenjiang	SRX9369014	579	38	replication-associated protein	partial	unclassified CRESS DNA virus	replication-associated protein [CRESS virus sp.]	1.81e-31	49.565	AYP28961.1
4zj-CRESS-37	MW347510	4zhenjiang	SRX9369014	547	28	replication-associated protein	partial	unclassified CRESS DNA virus	helicase [CRESS virus sp.]	3.39e-45	46.448	AWW06057.1
4zj-CRESS-38	MW347511	4zhenjiang	SRX9369014	522	33	replication-associated protein	partial	unclassified CRESS DNA virus	helicase [Circoviridae sp.]	4.13e-30	43.902	AXH76024.1
4zj-CRESS-39	MW347512	4zhenjiang	SRX9369014	512	25	replication-associated protein	partial	Genomoviridae	replication associated protein [Human associated gemyvongvirus 1]	2.99e-118	98.773	ALN38796.1
4zj-CRESS-40	MW347513	4zhenjiang	SRX9369014	469	25	replication-associated protein	partial	Genomoviridae	RepA [Sewage-associated gemycircularvirus-10a]	1.61e-60	57.419	AIF34855.1
4zj-micro-1	MW347516	4zhenjiang	SRX9369014	4241	715	major capsid protein	complete	Microviridae	major capsid protein [Microviridae sp.]	0	91.636	AXL15520.1
4zj-micro-2	MW347517	4zhenjiang	SRX9369014	4240	579	major capsid protein	complete	Microviridae	major capsid protein [Microviridae sp.]	0	62.313	AXL14972.1
4zj-micro-3	MW347518	4zhenjiang	SRX9369014	4033	278	major capsid protein	complete	Microviridae	major capsid protein [Blackfly microvirus SF02]	0	59.124	QCQ85120.1
4zj-micro-4	MW347519	4zhenjiang	SRX9369014	3737	170	major capsid protein	complete	Microviridae	major capsid protein [Microviridae sp.]	0	73.929	AXH74321.1
4zj-micro-5	MW347520	4zhenjiang	SRX9369014	1088	102	major capsid protein	partial	Microviridae	major capsid protein [Capybara microvirus Cap3_SP_649]	5.22e-145	84.889	QCS36711.1
4zj-micro-6	MW347521	4zhenjiang	SRX9369014	751	43	major capsid protein	partial	Microviridae	major capsid protein [Capybara microvirus Cap3_SP_649]	2.91e-116	65.918	QCS36711.1
4zj-micro-7	MW347522	4zhenjiang	SRX9369014	689	31	major capsid protein	partial	Microviridae	major capsid protein [Microviridae sp.]	1.68e-103	75.393	AXL15169.1
4zj-micro-8	MW347523	4zhenjiang	SRX9369014	627	30	major capsid protein	partial	Microviridae	major capsid protein [Capybara microvirus Cap3_SP_649]	1.87e-64	96.907	QCS36711.1
4zj-micro-9	MW347524	4zhenjiang	SRX9369014	625	78	major capsid protein	partial	Microviridae	VP1 [Kummerowia striata gokushovirus]	2.04e-108	74.519	QKI28922.1
4zj-micro-10	MW347525	4zhenjiang	SRX9369014	609	26	major capsid protein	partial	Microviridae	major capsid protein [Microviridae sp.]	1.42e-94	64.878	AXH77833.1
4zj-micro-11	MW347526	4zhenjiang	SRX9369014	589	48	major capsid protein	partial	Microviridae	major capsid protein [Capybara microvirus Cap3_SP_641]	4.32e-122	84.103	QCS36696.1
4zj-micro-14	MW347527	4zhenjiang	SRX9369014	499	42	major capsid protein	partial	Microviridae	major capsid protein [Microviridae sp.]	7.73e-68	67.066	AXL15520.1
4zj-micro-15	MW347528	4zhenjiang	SRX9369014	472	27	major capsid protein	partial	Microviridae	major capsid protein [Microviridae sp.]	2.72e-50	70.833	AXL14972.1
4zj-micro-18	MW347529	4zhenjiang	SRX9369014	386	23	major capsid protein	partial	Microviridae	putative major capsid protein [Gokushovirinae GNX3R]	1.28e-34	83.333	ALE15078.1
4zj-micro-19	MW347530	4zhenjiang	SRX9369014	384	55	major capsid protein	partial	Microviridae	major capsid protein, partial [uncultured Microviridae]	1.81e-50	66.406	AKU74959.1
4zj-micro-20	MW347531	4zhenjiang	SRX9369014	350	26	major capsid protein	partial	Microviridae	major capsid protein, partial [uncultured Microviridae]	3.16e-45	63.934	AKU74975.1
4zj-micro-21	MW347532	4zhenjiang	SRX9369014	343	25	major capsid protein	partial	Microviridae	major capsid protein [Microviridae sp.]	8.59e-64	78.07	AXL14972.1
4zj-micro-22	MW347533	4zhenjiang	SRX9369014	324	37	major capsid protein	partial	Microviridae	major capsid protein, partial [uncultured Microviridae]	6.37e-34	60.909	AKU74959.1
4zj-micro-23	MW347534	4zhenjiang	SRX9369014	320	72	major capsid protein	partial	Microviridae	major capsid protein [Microviridae sp.]	8.83e-71	93.396	AXL14491.1
4zj-micro-24	MW347535	4zhenjiang	SRX9369014	316	48	major capsid protein	partial	Microviridae	major capsid protein [Microviridae sp.]	4.64e-35	59.048	AXL14530.1
4zj-micro-25	MW347536	4zhenjiang	SRX9369014	315	35	major capsid protein	partial	Microviridae	major capsid protein, partial [uncultured Microviridae]	3.01e-34	57.658	AKU74978.1
4zj-micro-26	MW347537	4zhenjiang	SRX9369014	276	22	major capsid protein	partial	Microviridae	major capsid protein, partial [uncultured Microviridae]	3.08e-29	58.333	AKU74950.1
4zj-micro-27	MW347538	4zhenjiang	SRX9369014	274	41	major capsid protein	partial	Microviridae	major capsid protein [Microviridae sp.]	1.06e-45	88.889	AXL14535.1
4zj-parvo-1	MW348571	4zhenjiang	SRX9369014	5923	672	nonstructual protein 1	complete	Parvoviridae	NS1 [uncultured densovirus]	7.83e-110	40.204	QOD39601.1
4zj-parvo-2	MW348572	4zhenjiang	SRX9369014	5915	2517	nonstructual protein 1	complete	Parvoviridae	NS1 [Ambidensovirus CaaDV1]	0	71.664	ARI46481.1
4zj-RDRP-1	MW347539	4zhenjiang	SRX9369014	10160	8026	RNA dependent RNA polymerase	complete	unclassified Picornavirales	hypotheticalprotein [Ginkgo biloba picorna-like virus]	0	68.117	QKK82976.1
4zj-RDRP-3	MW347540	4zhenjiang	SRX9369014	4351	621	RNA dependent RNA polymerase	partial	unclassified Astroviridae	nonstructuralpolyprotein [Culex Bastrovirus-like virus]	0	35.638	YP_009552769.1
4zj-RDRP-4	MW347541	4zhenjiang	SRX9369014	1758	91	RNA dependent RNA polymerase	partial	unclassified Picornavirales	nonstructuralpolyprotein, partial [Robinvale bee virus 3]	4.09e-109	55.486	AWK77878.1
4zj-RDRP-5	MW347542	4zhenjiang	SRX9369014	2702	140	RNA dependent RNA polymerase	partial	unclassified Riboviria	hypotheticalprotein 2 [Shahe isopoda virus 5]	0	71.033	YP_009333221.1
4zj-RDRP-6	MW347543	4zhenjiang	SRX9369014	1927	146	RNA dependent RNA polymerase	partial	unclassified Riboviria	hypotheticalprotein 3 [Shahe isopoda virus 5]	0	99.78	APG76610.1
4zj-RDRP-8	MW347544	4zhenjiang	SRX9369014	2271	137	RNA dependent RNA polymerase	partial	unclassified Dicistroviridae	polymerasepolyprotein [Dicistroviridae sp.]	0	66.227	QJI52050.1
4zj-RDRP-9	MW347545	4zhenjiang	SRX9369014	1279	67	RNA dependent RNA polymerase	partial	unclassified Dicistroviridae	polymerasepolyprotein [Dicistroviridae sp.]	0	78.994	QJI52050.1
4zj-RDRP-11	MW347546	4zhenjiang	SRX9369014	1011	39	RNA dependent RNA polymerase	partial	Tombusviridae	RNA-dependentRNA polymerase [Beet black scorch virus]	9.96e-166	67.762	ABO18577.1
4zj-RDRP-12	MW347547	4zhenjiang	SRX9369014	992	38	RNA dependent RNA polymerase	partial	unclassified Riboviria	hypotheticalprotein 1 [Wuhan millipede virus 3]	3.2e-86	56.972	YP_009345054.1
4zj-RDRP-13	MW347548	4zhenjiang	SRX9369014	895	34	RNA dependent RNA polymerase	partial	unclassified Picornavirales	polyprotein[Renmark bee virus 5]	4.25e-25	46.207	AWK77867.1
4zj-RDRP-15	MW347549	4zhenjiang	SRX9369014	539	48	RNA dependent RNA polymerase	partial	Virgaviridae	RNAreplicase, partial [Cucumber green mottle mosaic virus]	7.65e-127	98.883	APD27999.1
4zj-RDRP-16	MW347550	4zhenjiang	SRX9369014	789	45	RNA dependent RNA polymerase	partial	unclassified Riboviria	hypotheticalprotein 2 [Hubei tombus-like virus 7]	5.68e-91	55.769	YP_009336591.1
4zj-RDRP-20	MW347551	4zhenjiang	SRX9369014	660	29	RNA dependent RNA polymerase	partial	unclassified Riboviria	hypotheticalprotein 1 [Hubei picorna-like virus 2]	6.56e-45	55.629	YP_009337238.1
4zj-RDRP-21	MW347552	4zhenjiang	SRX9369014	647	39	RNA dependent RNA polymerase	partial	unclassified Picornavirales	hypotheticalprotein [Ginkgo biloba picorna-like virus]	2.08e-33	41.317	QKK82976.1
4zj-RDRP-22	MW347553	4zhenjiang	SRX9369014	539	29	RNA dependent RNA polymerase	partial	unclassified Riboviria	hypotheticalprotein 1 [Wuhan millipede virus 3]	1.06e-64	60.221	YP_009345054.1
4zj-RDRP-23	MW347554	4zhenjiang	SRX9369014	528	27	RNA dependent RNA polymerase	partial	unclassified Hepeviridae	hypotheticalprotein 1 [Forsythia suspensa hepe-like virus]	2.56e-29	39.655	QKQ15122.1
4zj-RDRP-24	MW347555	4zhenjiang	SRX9369014	506	35	RNA dependent RNA polymerase	partial	unclassified Riboviria	RNA-dependentRNA polymerase [Beihai noda-like virus 11]	1.22e-52	62.5	YP_009333380.1
4zj-RDRP-25	MW347556	4zhenjiang	SRX9369014	479	28	RNA dependent RNA polymerase	partial	unclassified Picornavirales	hypotheticalprotein [Ginkgo biloba picorna-like virus]	1.72e-36	48.101	QKK82976.1
4zj-RDRP-26	MW347557	4zhenjiang	SRX9369014	451	30	RNA dependent RNA polymerase	partial	unclassified Riboviria	hypotheticalprotein 1 [Beihai picorna-like virus 49]	1.75e-83	94.853	YP_009333504.1
4zj-RDRP-28	MW347559	4zhenjiang	SRX9369014	418	28	RNA dependent RNA polymerase	partial	Virgaviridae	replicaselarge protein [Plumeria mosaic virus]	5.49e-54	61.654	APD13852.1
4zj-TERL-1	MW347560	4zhenjiang	SRX9369014	2458	403	terminase large subunit	complete	uncultured Caudovirales phage	Terminase RNaseH-like domain containing protein [uncultured Caudovirales phage]	0	79.69	CAB4141350.1
4zj-TERL-2	MW347561	4zhenjiang	SRX9369014	2413	164	terminase large subunit	complete	uncultured Caudovirales phage	hypothetical protein [Verrucomicrobia bacterium]	0	77.97	NBS05647.1
4zj-TERL-3	MW347562	4zhenjiang	SRX9369014	2146	177	terminase large subunit	complete	uncultured Caudovirales phage	COG4626 Phage terminase-like protein, large subunit [uncultured Caudovirales phage]	0	61.57	CAB4152589.1
4zj-TERL-5	MW347564	4zhenjiang	SRX9369014	2096	670	terminase large subunit	complete	uncultured Caudovirales phage	hypothetical protein [Lentzea violacea]	8.55e-64	32.068	WP_090006166.1
4zj-TERL-6	MW347565	4zhenjiang	SRX9369014	2052	410	terminase large subunit	complete	uncultured Caudovirales phage	hypothetical protein [Burkholderiaceae bacterium]	0	69.95	NBV72115.1
4zj-TERL-7	MW347566	4zhenjiang	SRX9369014	2002	161	terminase large subunit	complete	uncultured Caudovirales phage	terminase large subunit [Phaeodactylibacter sp.]	0	53.27	NRA48044.1
4zj-TERL-8	MW347567	4zhenjiang	SRX9369014	1996	274	terminase large subunit	complete	uncultured Caudovirales phage	hypothetical protein [Burkholderiaceae bacterium]	0	80	NBS10873.1
4zj-TERL-9	MW347568	4zhenjiang	SRX9369014	1963	75	terminase large subunit	complete	uncultured Caudovirales phage	hypothetical protein [Proteobacteria bacterium]	3e-130	53.49	MBM74813.1
4zj-TERL-10	MW347569	4zhenjiang	SRX9369014	1923	216	terminase large subunit	complete	uncultured Caudovirales phage	hypothetical protein [Altererythrobacter sp.]	0	70.21	NBS24484.1
4zj-TERL-12	MW347571	4zhenjiang	SRX9369014	1909	273	terminase large subunit	complete	uncultured Caudovirales phage	hypothetical protein [Altererythrobacter sp.]	0	69.98	NBS24484.1
4zj-TERL-13	MW347572	4zhenjiang	SRX9369014	1897	90	terminase large subunit	complete	uncultured Caudovirales phage	terminase large subunit [Xanthovirga aplysinae]	4.53e-144	45.185	WP_155207560.1
4zj-TERL-16	MW347575	4zhenjiang	SRX9369014	1814	189	terminase large subunit	partial	uncultured Caudovirales phage	Archaeophage PsiM2, terminase large subunit [uncultured Caudovirales phage]	2.36e-126	51.02	CAB4179071.1
4zj-TERL-17	MW347576	4zhenjiang	SRX9369014	1814	71	terminase large subunit	complete	Heunggongvirae	hypothetical protein UFOVP312_33 [uncultured Caudovirales phage]	0	87	CAB4136639.1
4zj-TERL-20	MW347579	4zhenjiang	SRX9369014	1790	116	terminase large subunit	complete	uncultured Caudovirales phage	phage terminase large subunit [Desulforhopalus singaporensis]	5.12e-148	46.004	WP_176761353.1
4zj-TERL-22	MW347581	4zhenjiang	SRX9369014	1766	140	terminase large subunit	complete	Siphoviridae	terminase large subunit [uncultured Mediterranean phage uvMED]	0	62.381	BAQ88900.1
4zj-TERL-23	MW347582	4zhenjiang	SRX9369014	1766	58	terminase large subunit	complete	uncultured Caudovirales phage	hypothetical protein [Burkholderiaceae bacterium]	0	85.23	NBS10873.1
4zj-TERL-24	MW347583	4zhenjiang	SRX9369014	1758	145	terminase large subunit	partial	uncultured Caudovirales phage	PBSX family phage terminase large subunit [Pelagibacterales bacterium]	4e-173	62.04	MBC8306630.1
4zj-TERL-27	MW347586	4zhenjiang	SRX9369014	1732	67	terminase large subunit	complete	uncultured Caudovirales phage	Terminase RNaseH-like domain containing protein [uncultured Caudovirales phage]	0	76.794	CAB4157329.1
4zj-TERL-28	MW347587	4zhenjiang	SRX9369014	1731	309	terminase large subunit	complete	uncultured Caudovirales phage	phage_term_2, phage terminase, large subunit, PBSX family, partial [uncultured Caudovirales phage]	0	85.242	CAB5222399.1
4zj-TERL-29	MW347588	4zhenjiang	SRX9369014	1730	113	terminase large subunit	complete	uncultured Caudovirales phage	Terminase RNaseH-like domain containing protein [uncultured Caudovirales phage]	0	84.192	CAB4141350.1
4zj-TERL-30	MW347589	4zhenjiang	SRX9369014	1727	78	terminase large subunit	complete	uncultured Caudovirales phage	Terminase large subunit, Lambdalikevirus-type [uncultured Caudovirales phage]	0	61.277	CAB4142558.1
4zj-TERL-32	MW347591	4zhenjiang	SRX9369014	1690	167	terminase large subunit	complete	uncultured Caudovirales phage	PBSX family phage terminase large subunit [Cytophagia bacterium]	0	77.81	NBW38148.1
4zj-TERL-33	MW347592	4zhenjiang	SRX9369014	1680	234	terminase large subunit	complete	uncultured Caudovirales phage	XtmB Phage terminase large subunit [uncultured Caudovirales phage]	5.28e-178	64.171	CAB5217821.1
4zj-TERL-34	MW347593	4zhenjiang	SRX9369014	1678	65	terminase large subunit	complete	uncultured Caudovirales phage	Terminase RNaseH-like domain containing protein, partial [uncultured Caudovirales phage]	0	67.757	CAB4152250.1
4zj-TERL-36	MW347595	4zhenjiang	SRX9369014	1665	100	terminase large subunit	partial	uncultured Caudovirales phage	hypothetical protein CBD63_02775 [Candidatus Pelagibacter sp. TMED203]	9.75e-91	37.558	OUW60790.1
4zj-TERL-37	MW347596	4zhenjiang	SRX9369014	1656	132	terminase large subunit	complete	uncultured Caudovirales phage	Terminase RNaseH-like domain containing protein, partial [uncultured Caudovirales phage]	0	70.258	CAB4152250.1
4zj-TERL-38	MW347597	4zhenjiang	SRX9369014	1631	371	terminase large subunit	partial	uncultured Caudovirales phage	hypothetical protein UFOVP684_34 [uncultured Caudovirales phage]	0	68.26	CAB4157606.1
4zj-TERL-39	MW347598	4zhenjiang	SRX9369014	1589	188	terminase large subunit	complete	uncultured Caudovirales phage	terminase large subunit [uncultured Mediterranean phage uvDeep-CGR1-KM17-C101]	3.78e-154	56.378	ANS02994.1
4zj-TERL-40	MW347599	4zhenjiang	SRX9369014	1574	118	terminase large subunit	complete	uncultured Caudovirales phage	HNHc domain containing protein [uncultured Caudovirales phage]	1e-159	52.2	CAB4135314.1
4zj-TERL-41	MW347600	4zhenjiang	SRX9369014	1552	80	terminase large subunit	complete	uncultured Caudovirales phage	phage_term_2, phage terminase, large subunit, PBSX family [uncultured Caudovirales phage]	0	86.229	CAB4141143.1
4zj-TERL-42	MW347601	4zhenjiang	SRX9369014	1535	72	terminase large subunit	complete	uncultured Caudovirales phage	hypothetical protein UFOVP601_25 [uncultured Caudovirales phage]	0	77.7	CAB4151618.1
4zj-TERL-43	MW347602	4zhenjiang	SRX9369014	1516	60	terminase large subunit	complete	uncultured Caudovirales phage	hypothetical protein [Chitinophagia bacterium]	0	68.25	NDF99014.1
4zj-TERL-44	MW347603	4zhenjiang	SRX9369014	1460	198	terminase large subunit	partial	uncultured Caudovirales phage	hypothetical protein [Methylocystaceae bacterium]	0	90.99	NDB70176.1
4zj-TERL-45	MW347604	4zhenjiang	SRX9369014	1409	106	terminase large subunit	partial	uncultured Caudovirales phage	Terminase RNaseH-like domain containing protein [uncultured Caudovirales phage]	2.95e-176	64.304	CAB4178209.1
4zj-TERL-46	MW347605	4zhenjiang	SRX9369014	1389	149	terminase large subunit	complete	uncultured Caudovirales phage	XtmB Phage terminase large subunit [uncultured Caudovirales phage]	0	84.069	CAB5225451.1
4zj-TERL-47	MW347606	4zhenjiang	SRX9369014	1344	56	terminase large subunit	partial	uncultured Caudovirales phage	Phage Terminase [Sporotomaculum syntrophicum]	1.23e-150	47.416	KAF1084848.1
4zj-TERL-48	MW347607	4zhenjiang	SRX9369014	1332	79	terminase large subunit	partial	uncultured Caudovirales phage	hypothetical protein [Cytophagia bacterium]	0	66.21	NBW38414.1
4zj-TERL-49	MW347608	4zhenjiang	SRX9369014	1316	44	terminase large subunit	complete	uncultured Caudovirales phage	Terminase large subunit, Lambdalikevirus-type [uncultured Caudovirales phage]	0	87.354	CAB5222133.1
4zj-TERL-50	MW347609	4zhenjiang	SRX9369014	1314	80	terminase large subunit	complete	uncultured Caudovirales phage	XtmB Phage terminase large subunit [uncultured Caudovirales phage]	0	93.782	CAB5224177.1
4zj-TERL-51	MW347610	4zhenjiang	SRX9369014	1289	65	terminase large subunit	partial	uncultured Caudovirales phage	hypothetical protein [Ruminococcaceae bacterium]	1e-12	29.76	MBE6959833.1
4zj-TERL-55	MW347614	4zhenjiang	SRX9369014	1215	44	terminase large subunit	partial	uncultured Caudovirales phage	hypothetical protein [Betaproteobacteria bacterium]	3e-103	84.27	NBV89778.1
4zj-TERL-56	MW347615	4zhenjiang	SRX9369014	1198	46	terminase large subunit	partial	uncultured Caudovirales phage	hypothetical protein [Verrucomicrobia bacterium]	0	92.86	NBV49334.1
4zj-TERL-58	MW347617	4zhenjiang	SRX9369014	1154	58	terminase large subunit	partial	uncultured Caudovirales phage	large subunit terminase [Freshwater phage uvFW-CGR-AMD-COM-C455]	2.7e-147	56.486	ANH49500.1
4zj-TERL-61	MW347620	4zhenjiang	SRX9369014	1137	46	terminase large subunit	partial	uncultured Caudovirales phage	DNA packaging protein [Actinobacteria bacterium]	2e-80	41.62	NCD17851.1
4zj-TERL-62	MW347621	4zhenjiang	SRX9369014	1121	31	terminase large subunit	partial	uncultured Caudovirales phage	terminase large subunit [Caulobacteraceae bacterium]	6e-147	66.97	NBW12910.1
4zj-TERL-63	MW347622	4zhenjiang	SRX9369014	1088	56	terminase large subunit	partial	Siphoviridae	hypothetical protein [Siphoviridae sp.]	1.03e-114	51.111	AXF52606.1
4zj-TERL-65	MW347624	4zhenjiang	SRX9369014	1069	214	terminase large subunit	partial	uncultured Caudovirales phage	PBSX family phage terminase large subunit [Actinobacteria bacterium]	5.44e-107	65.368	PZM94998.1
4zj-TERL-66	MW347625	4zhenjiang	SRX9369014	1062	49	terminase large subunit	partial	uncultured Caudovirales phage	hypothetical protein [Aequorivita sp.]	2e-180	68.79	MAB40624.1
4zj-TERL-67	MW347626	4zhenjiang	SRX9369014	1049	46	terminase large subunit	partial	uncultured Caudovirales phage	hypothetical protein [Planctomycetes bacterium]	5e-132	98.05	NDG64617.1
4zj-TERL-68	MW347627	4zhenjiang	SRX9369014	1039	48	terminase large subunit	partial	uncultured Caudovirales phage	Terminase RNaseH-like domain containing protein [uncultured Caudovirales phage]	0	80.062	CAB4146913.1
4zj-TERL-69	MW347628	4zhenjiang	SRX9369014	1033	37	terminase large subunit	partial	uncultured Caudovirales phage	hypothetical protein [Verrucomicrobia bacterium]	0	72.01	NDI17093.1
4zj-TERL-70	MW347629	4zhenjiang	SRX9369014	1030	42	terminase large subunit	partial	uncultured Caudovirales phage	Terminase RNaseH-like domain containing protein [uncultured Caudovirales phage]	9.52e-170	82.079	CAB4240591.1
4zj-TERL-72	MW347631	4zhenjiang	SRX9369014	996	64	terminase large subunit	partial	uncultured Caudovirales phage	Terminase large subunit, Lambdalikevirus-type [uncultured Caudovirales phage]	8.41e-125	54.683	CAB4167214.1
4zj-TERL-73	MW347632	4zhenjiang	SRX9369014	990	45	terminase large subunit	partial	uncultured Caudovirales phage	Archaeophage PsiM2, terminase large subunit [uncultured Caudovirales phage]	2.15e-97	59.833	CAB4179071.1
4zj-TERL-74	MW347633	4zhenjiang	SRX9369014	971	76	terminase large subunit	partial	uncultured Caudovirales phage	PBSX family phage terminase large subunit [Nostocales cyanobacterium W4_Combined_metabat2_030]	2e-133	67.4	NTW21395.1
4zj-TERL-75	MW347634	4zhenjiang	SRX9369014	956	36	terminase large subunit	partial	uncultured Caudovirales phage	Archaeophage PsiM2, terminase large subunit [uncultured Caudovirales phage]	1.52e-157	69.667	CAB4155896.1
4zj-TERL-76	MW347635	4zhenjiang	SRX9369014	940	55	terminase large subunit	partial	Xanthovirga	terminase large subunit [Xanthovirga aplysinae]	7.99e-101	48.562	WP_155207560.1
4zj-TERL-77	MW347636	4zhenjiang	SRX9369014	939	37	terminase large subunit	partial	uncultured Caudovirales phage	PBSX family phage terminase large subunit [Nostocales cyanobacterium W4_Combined_metabat2_030]	2e-152	69.44	NTW21395.1
4zj-TERL-80	MW347639	4zhenjiang	SRX9369014	924	37	terminase large subunit	partial	uncultured Caudovirales phage	Terminase large subunit, Lambdalikevirus-type [uncultured Caudovirales phage]	4.88e-79	47.059	CAB4195010.1
4zj-TERL-81	MW347640	4zhenjiang	SRX9369014	904	107	terminase large subunit	partial	uncultured Caudovirales phage	hypothetical protein [Cryomorphaceae bacterium]	5e-143	71.59	MBG38792.1
4zj-TERL-83	MW347642	4zhenjiang	SRX9369014	898	44	terminase large subunit	partial	uncultured Caudovirales phage	Archaeophage PsiM2, terminase large subunit [uncultured Caudovirales phage]	2.44e-148	90	CAB4137639.1
4zj-TERL-84	MW347643	4zhenjiang	SRX9369014	894	34	terminase large subunit	partial	uncultured Caudovirales phage	Terminase RNaseH-like domain containing protein [uncultured Caudovirales phage]	9.84e-155	84.082	CAB4157329.1
4zj-TERL-85	MW347644	4zhenjiang	SRX9369014	891	37	terminase large subunit	partial	uncultured Caudovirales phage	hypothetical protein UFOVP86_36 [uncultured Caudovirales phage]	9e-127	78.21	CAB4242071.1
4zj-TERL-86	MW347645	4zhenjiang	SRX9369014	889	33	terminase large subunit	partial	uncultured Caudovirales phage	hypothetical protein [Caulobacteraceae bacterium]	2e-115	72.22	NBW16624.1
4zj-TERL-87	MW347646	4zhenjiang	SRX9369014	879	56	terminase large subunit	partial	uncultured Caudovirales phage	hypothetical protein [Microbacteriaceae bacterium]	1e-83	49.66	NBS61501.1
4zj-TERL-88	MW347647	4zhenjiang	SRX9369014	877	29	terminase large subunit	partial	uncultured Caudovirales phage	phage terminase large subunit [Buttiauxella gaviniae ATCC 51604]	0	88.612	OAT18007.1
4zj-TERL-89	MW347648	4zhenjiang	SRX9369014	868	32	terminase large subunit	partial	uncultured Caudovirales phage	COG4626 Phage terminase-like protein, large subunit [uncultured Caudovirales phage]	1e-146	76.36	CAB4204250.1
4zj-TERL-90	MW347649	4zhenjiang	SRX9369014	863	36	terminase large subunit	partial	uncultured Caudovirales phage	hypothetical protein [Caulobacteraceae bacterium]	2e-82	45.86	NBW17699.1
4zj-TERL-94	MW347653	4zhenjiang	SRX9369014	844	40	terminase large subunit	partial	uncultured Caudovirales phage	hypothetical protein [Altererythrobacter sp.]	2e-145	70.46	NBS24484.1
4zj-TERL-95	MW347654	4zhenjiang	SRX9369014	843	38	terminase large subunit	partial	uncultured Caudovirales phage	hypothetical protein [Caulobacteraceae bacterium]	1e-143	73.48	NBW17888.1
4zj-TERL-96	MW347655	4zhenjiang	SRX9369014	834	31	terminase large subunit	partial	uncultured Caudovirales phage	hypothetical protein [Micrococcales bacterium]	3e-133	74.63	NBR22430.1
4zj-TERL-97	MW347656	4zhenjiang	SRX9369014	831	46	terminase large subunit	partial	uncultured Caudovirales phage	Archaeophage PsiM2, terminase large subunit [uncultured Caudovirales phage]	7.68e-130	78.39	CAB4137639.1
4zj-TERL-99	MW347658	4zhenjiang	SRX9369014	825	36	terminase large subunit	partial	uncultured Caudovirales phage	Archaeophage PsiM2, terminase large subunit [uncultured Caudovirales phage]	1.92e-115	57.463	CAB4179071.1
4zj-TERL-102	MW347661	4zhenjiang	SRX9369014	790	37	terminase large subunit	partial	uncultured Caudovirales phage	hypothetical protein E6Q77_04000 [Rhizobium sp.]	4e-130	71.48	TXH83587.1
4zj-TERL-104	MW347663	4zhenjiang	SRX9369014	766	38	terminase large subunit	partial	uncultured Caudovirales phage	hypothetical protein [Cytophagia bacterium]	2e-175	92.16	NBP67836.1
4zj-TERL-106	MW347665	4zhenjiang	SRX9369014	760	36	terminase large subunit	partial	uncultured Caudovirales phage	hypothetical protein [Actinobacteria bacterium]	1e-101	63.18	NBQ45878.1
4zj-TERL-110	MW347669	4zhenjiang	SRX9369014	735	26	terminase large subunit	partial	uncultured Caudovirales phage	Archaeophage PsiM2, terminase large subunit [uncultured Caudovirales phage]	4.74e-145	81.557	CAB4129566.1
4zj-TERL-111	MW347670	4zhenjiang	SRX9369014	722	44	terminase large subunit	partial	uncultured Caudovirales phage	TPA: hypothetical protein [Phycisphaerae bacterium]	2e-46	51.12	HGK26840.1
4zj-TERL-112	MW347671	4zhenjiang	SRX9369014	717	30	terminase large subunit	partial	uncultured Caudovirales phage	COG4626 Phage terminase-like protein, large subunit [uncultured Caudovirales phage]	2e-126	72.38	CAB4157882.1
4zj-TERL-114	MW347673	4zhenjiang	SRX9369014	713	31	terminase large subunit	partial	uncultured Caudovirales phage	hypothetical protein [Flavobacterium sp.]	1e-62	59.12	MBF00625.1
4zj-TERL-115	MW347674	4zhenjiang	SRX9369014	704	39	terminase large subunit	partial	uncultured Caudovirales phage	hypothetical protein DIU56_17165 [Proteobacteria bacterium]	1.6e-53	52.353	PZN74938.1
4zj-TERL-118	MW347677	4zhenjiang	SRX9369014	698	36	terminase large subunit	partial	uncultured Caudovirales phage	hypothetical protein [Caulobacteraceae bacterium]	8e-111	67.7	NBW23786.1
4zj-TERL-119	MW347678	4zhenjiang	SRX9369014	697	37	terminase large subunit	partial	uncultured Caudovirales phage	terminase large subunit [Burkholderia cenocepacia]	5.64e-75	59.346	WP_012328249.1
4zj-TERL-120	MW347679	4zhenjiang	SRX9369014	696	46	terminase large subunit	partial	uncultured Caudovirales phage	Terminase large subunit, Lambdalikevirus-type [uncultured Caudovirales phage]	1.01e-154	94.222	CAB4142270.1
4zj-TERL-121	MW347680	4zhenjiang	SRX9369014	695	35	terminase large subunit	partial	uncultured Caudovirales phage	hypothetical protein [Caulobacteraceae bacterium]	4e-92	69.05	NBW16624.1
4zj-TERL-122	MW347681	4zhenjiang	SRX9369014	690	23	terminase large subunit	partial	uncultured Caudovirales phage	hypothetical protein [Betaproteobacteria bacterium]	3e-134	82.1	NBT68376.1
4zj-TERL-123	MW347682	4zhenjiang	SRX9369014	689	32	terminase large subunit	partial	uncultured Caudovirales phage	hypothetical protein [Caulobacteraceae bacterium]	1e-86	57.21	NBW21401.1
4zj-TERL-125	MW347684	4zhenjiang	SRX9369014	688	35	terminase large subunit	partial	uncultured Caudovirales phage	Terminase large subunit, Lambdalikevirus-type [uncultured Caudovirales phage]	5.67e-50	44.053	CAB4195010.1
4zj-TERL-127	MW347686	4zhenjiang	SRX9369014	686	41	terminase large subunit	partial	uncultured Caudovirales phage	hypothetical protein [Cytophagia bacterium]	1e-100	91.3	NBP67836.1
4zj-TERL-129	MW347688	4zhenjiang	SRX9369014	655	30	terminase large subunit	partial	uncultured Caudovirales phage	XtmB Phage terminase large subunit [uncultured Caudovirales phage]	5.12e-126	79.07	CAB4153112.1
4zj-TERL-130	MW347689	4zhenjiang	SRX9369014	645	34	terminase large subunit	partial	uncultured Caudovirales phage	PBSX family phage terminase large subunit [Marinobacter sp.]	7e-94	73.53	MAB53463.1
4zj-TERL-131	MW347690	4zhenjiang	SRX9369014	642	54	terminase large subunit	partial	uncultured Caudovirales phage	Archaeophage PsiM2, terminase large subunit [uncultured Caudovirales phage]	6.85e-135	85.446	CAB4137639.1
4zj-TERL-132	MW347691	4zhenjiang	SRX9369014	642	31	terminase large subunit	partial	uncultured Caudovirales phage	XtmB Phage terminase large subunit [uncultured Caudovirales phage]	8.71e-150	94.366	CAB5223964.1
4zj-TERL-133	MW347692	4zhenjiang	SRX9369014	639	35	terminase large subunit	partial	uncultured Caudovirales phage	XtmB Phage terminase large subunit [uncultured Caudovirales phage]	2.71e-97	81.481	CAB5224177.1
4zj-TERL-134	MW347693	4zhenjiang	SRX9369014	638	34	terminase large subunit	partial	uncultured Caudovirales phage	hypothetical protein [Burkholderiaceae bacterium]	3e-118	82.29	NDE28425.1
4zj-TERL-135	MW347694	4zhenjiang	SRX9369014	637	31	terminase large subunit	partial	uncultured Caudovirales phage	phage terminase large subunit family protein [Synechococcaceae bacterium WB9_4xC_028]	3e-78	72.73	NDD70311.1
4zj-TERL-136	MW347695	4zhenjiang	SRX9369014	635	29	terminase large subunit	partial	uncultured Caudovirales phage	hypothetical protein [Caulobacteraceae bacterium]	1e-69	64.81	NBW17344.1
4zj-TERL-138	MW347697	4zhenjiang	SRX9369014	633	33	terminase large subunit	partial	uncultured Caudovirales phage	phage_term_2, phage terminase, large subunit, PBSX family [uncultured Caudovirales phage]	3.18e-124	86.387	CAB4161368.1
4zj-TERL-139	MW347698	4zhenjiang	SRX9369014	630	39	terminase large subunit	partial	uncultured Caudovirales phage	hypothetical protein [Cyclobacteriaceae bacterium]	8e-116	75.6	NDE62548.1
4zj-TERL-140	MW347699	4zhenjiang	SRX9369014	629	36	terminase large subunit	partial	uncultured Caudovirales phage	PBSX family phage terminase large subunit [Proteobacteria bacterium]	3e-151	99.52	NBN88161.1
4zj-TERL-141	MW347700	4zhenjiang	SRX9369014	625	24	terminase large subunit	partial	Siphoviridae	hypothetical protein [Siphoviridae sp.]	7.26e-60	46.083	AXF52606.1
4zj-TERL-142	MW347701	4zhenjiang	SRX9369014	619	27	terminase large subunit	partial	uncultured Caudovirales phage	XtmB Phage terminase large subunit [uncultured Caudovirales phage]	9.52e-82	80.982	CAB4161038.1
4zj-TERL-143	MW347702	4zhenjiang	SRX9369014	618	29	terminase large subunit	partial	uncultured Caudovirales phage	Archaeophage PsiM2, terminase large subunit [uncultured Caudovirales phage]	6.9e-95	65.025	CAB5225798.1
4zj-TERL-144	MW347703	4zhenjiang	SRX9369014	618	28	terminase large subunit	partial	uncultured Caudovirales phage	Archaeophage PsiM2, terminase large subunit [uncultured Caudovirales phage]	1.43e-88	75.776	CAB4180374.1
4zj-TERL-145	MW347704	4zhenjiang	SRX9369014	617	30	terminase large subunit	partial	uncultured Caudovirales phage	Terminase large subunit, Lambdalikevirus-type [uncultured Caudovirales phage]	5.82e-104	84.615	CAB5222133.1
4zj-TERL-148	MW347707	4zhenjiang	SRX9369014	611	27	terminase large subunit	partial	uncultured Caudovirales phage	PBSX family phage terminase large subunit [Betaproteobacteria bacterium]	2e-119	79.31	NBW44252.1
4zj-TERL-149	MW347708	4zhenjiang	SRX9369014	610	80	terminase large subunit	partial	Heunggongvirae	phage terminase large subunit [uncultured Mediterranean phage uvMED]	2e-12	37.76	BAR24112.1
4zj-TERL-150	MW347709	4zhenjiang	SRX9369014	609	39	terminase large subunit	partial	uncultured Caudovirales phage	PBSX family phage terminase large subunit [Pasteurella multocida]	1e-68	69.72	NNI37674.1
4zj-TERL-151	MW347710	4zhenjiang	SRX9369014	609	38	terminase large subunit	partial	uncultured Caudovirales phage	hypothetical protein [Caulobacteraceae bacterium]	2e-43	81.11	NBW19389.1
4zj-TERL-152	MW347711	4zhenjiang	SRX9369014	608	32	terminase large subunit	partial	uncultured Caudovirales phage	PBSX family phage terminase large subunit [Marivivens sp.]	2e-105	73.76	NCW70412.1
4zj-TERL-153	MW347712	4zhenjiang	SRX9369014	607	34	terminase large subunit	partial	uncultured Caudovirales phage	XtmB Phage terminase large subunit [uncultured Caudovirales phage]	1.35e-91	62.376	CAB4157266.1
4zj-TERL-154	MW347713	4zhenjiang	SRX9369014	607	23	terminase large subunit	partial	uncultured Caudovirales phage	Terminase large subunit, Lambdalikevirus-type [uncultured Caudovirales phage]	1.28e-30	47.368	CAB4195010.1
4zj-TERL-155	MW347714	4zhenjiang	SRX9369014	605	68	terminase large subunit	partial	uncultured Caudovirales phage	hypothetical protein UFOVP374_36 [uncultured Caudovirales phage]	2e-113	79.1	CAB5222820.1
4zj-TERL-157	MW347716	4zhenjiang	SRX9369014	603	28	terminase large subunit	partial	uncultured Caudovirales phage	DNA-packaging protein [Hydrogenophaga sp. BA0156]	4e-77	67.46	WP_166225639.1
4zj-TERL-158	MW347717	4zhenjiang	SRX9369014	603	42	terminase large subunit	partial	uncultured Caudovirales phage	Archaeophage PsiM2, terminase large subunit [uncultured Caudovirales phage]	2.22e-134	93.5	CAB4154982.1
4zj-TERL-160	MW347719	4zhenjiang	SRX9369014	602	33	terminase large subunit	partial	Siphoviridae	phage terminase, large subunit, PBSX family [uncultured Mediterranean phage uvMED]	8.94e-96	73.333	BAQ92764.1
4zj-TERL-161	MW347720	4zhenjiang	SRX9369014	601	27	terminase large subunit	partial	uncultured Caudovirales phage	hypothetical protein [Caulobacteraceae bacterium]	9e-37	50.77	NBW21289.1
4zj-TERL-163	MW347722	4zhenjiang	SRX9369014	597	51	terminase large subunit	partial	uncultured Caudovirales phage	hypothetical protein [Betaproteobacteria bacterium]	7e-36	52.42	NBS93409.1
4zj-TERL-167	MW347726	4zhenjiang	SRX9369014	585	27	terminase large subunit	partial	uncultured Caudovirales phage	terminase large subunit [Caulobacteraceae bacterium]	8e-41	72.45	NBW14728.1
4zj-TERL-168	MW347727	4zhenjiang	SRX9369014	585	42	terminase large subunit	partial	uncultured Caudovirales phage	hypothetical protein [Caulobacteraceae bacterium]	6e-121	85.64	NBW22055.1
4zj-TERL-169	MW347728	4zhenjiang	SRX9369014	583	24	terminase large subunit	partial	uncultured Caudovirales phage	hypothetical protein [Planctomycetia bacterium]	2e-23	35.2	NBU41414.1
4zj-TERL-170	MW347729	4zhenjiang	SRX9369014	581	27	terminase large subunit	partial	uncultured Caudovirales phage	large subunit terminase [Freshwater phage uvFW-CGR-AMD-COM-C455]	6.7e-87	65.625	ANH49500.1
4zj-TERL-171	MW347730	4zhenjiang	SRX9369014	578	28	terminase large subunit	partial	uncultured Caudovirales phage	Terminase large subunit, Lambdalikevirus-type [uncultured Caudovirales phage]	2.57e-91	67.876	CAB4191156.1
4zj-TERL-172	MW347731	4zhenjiang	SRX9369014	577	28	terminase large subunit	partial	uncultured Caudovirales phage	terminase [Planctomycetes bacterium]	3e-105	77.84	NDG61868.1
4zj-TERL-173	MW347732	4zhenjiang	SRX9369014	577	28	terminase large subunit	partial	uncultured Caudovirales phage	hypothetical protein [Rhodobacteraceae bacterium]	1e-111	90.58	NBV62861.1
4zj-TERL-174	MW347733	4zhenjiang	SRX9369014	577	45	terminase large subunit	partial	uncultured Caudovirales phage	hypothetical protein [Micrococcales bacterium]	6e-58	64.6	NDC49572.1
4zj-TERL-175	MW347734	4zhenjiang	SRX9369014	577	53	terminase large subunit	partial	uncultured Caudovirales phage	Terminase large subunit, Lambdalikevirus-type [uncultured Caudovirales phage]	3.07e-103	79.581	CAB4150258.1
4zj-TERL-176	MW347735	4zhenjiang	SRX9369014	576	27	terminase large subunit	partial	uncultured Caudovirales phage	phage_term_2, phage terminase, large subunit, PBSX family [uncultured Caudovirales phage]	1.05e-75	60.317	CAB4128162.1
4zj-TERL-177	MW347736	4zhenjiang	SRX9369014	572	37	terminase large subunit	partial	uncultured Caudovirales phage	hypothetical protein [Methylocystaceae bacterium]	2e-123	89.47	NDB70176.1
4zj-TERL-178	MW347737	4zhenjiang	SRX9369014	569	38	terminase large subunit	partial	uncultured Caudovirales phage	Terminase large subunit, Lambdalikevirus-type [uncultured Caudovirales phage]	2.58e-82	83.333	CAB4180392.1
4zj-TERL-179	MW347738	4zhenjiang	SRX9369014	565	33	terminase large subunit	partial	uncultured Caudovirales phage	phage_term_2, phage terminase, large subunit, PBSX family [uncultured Caudovirales phage]	1.48e-116	85.106	CAB4141143.1
4zj-TERL-180	MW347739	4zhenjiang	SRX9369014	562	24	terminase large subunit	partial	uncultured Caudovirales phage	XtmB Phage terminase large subunit [uncultured Caudovirales phage]	1.08e-114	82.258	CAB5225451.1
4zj-TERL-181	MW347740	4zhenjiang	SRX9369014	558	31	terminase large subunit	partial	uncultured Caudovirales phage	hypothetical protein [Cytophagia bacterium]	2e-68	55.68	NBW38414.1
4zj-TERL-182	MW347741	4zhenjiang	SRX9369014	558	31	terminase large subunit	partial	uncultured Caudovirales phage	terminase large subunit [Mangrovicoccus sp. HB161399]	7.69e-14	48.529	WP_172332396.1
4zj-TERL-183	MW347742	4zhenjiang	SRX9369014	557	22	terminase large subunit	partial	uncultured Caudovirales phage	Phage terminase large subunit [uncultured Caudovirales phage]	1.13e-104	80.435	CAB5170837.1
4zj-TERL-184	MW347743	4zhenjiang	SRX9369014	557	26	terminase large subunit	partial	uncultured Caudovirales phage	hypothetical protein [Gammaproteobacteria bacterium]	4e-67	60.75	NBX57999.1
4zj-TERL-185	MW347744	4zhenjiang	SRX9369014	556	27	terminase large subunit	partial	uncultured Caudovirales phage	XtmB Phage terminase large subunit [uncultured Caudovirales phage]	5.18e-84	63.243	CAB5217821.1
4zj-TERL-187	MW347746	4zhenjiang	SRX9369014	552	26	terminase large subunit	partial	uncultured Caudovirales phage	Terminase-like family [uncultured Caudovirales phage]	3e-102	75.81	CAB4137283.1
4zj-TERL-189	MW347748	4zhenjiang	SRX9369014	549	31	terminase large subunit	partial	uncultured Caudovirales phage	COG4626 Phage terminase-like protein, large subunit [uncultured Caudovirales phage]	4e-81	66.67	CAB4144570.1
4zj-TERL-190	MW347749	4zhenjiang	SRX9369014	549	39	terminase large subunit	partial	uncultured Caudovirales phage	XtmB Phage terminase large subunit [uncultured Caudovirales phage]	6.3e-85	87.5	CAB5218660.1
4zj-TERL-191	MW347750	4zhenjiang	SRX9369014	548	30	terminase large subunit	partial	uncultured Caudovirales phage	terL gene product [Synechococcus phage S-CBS3]	1.05e-69	67.059	YP_004421723.1
4zj-TERL-192	MW347751	4zhenjiang	SRX9369014	547	28	terminase large subunit	partial	uncultured Caudovirales phage	Terminase large subunit, Lambdalikevirus-type [uncultured Caudovirales phage]	1.24e-40	41.243	CAB4167214.1
4zj-TERL-193	MW347752	4zhenjiang	SRX9369014	547	22	terminase large subunit	partial	uncultured Caudovirales phage	hypothetical protein [Caulobacteraceae bacterium]	1e-98	75.14	NBW17685.1
4zj-TERL-194	MW347753	4zhenjiang	SRX9369014	543	29	terminase large subunit	partial	uncultured Caudovirales phage	terminase [Mucilaginibacter sp. 14171R-50]	2.24e-52	60.714	QHS56079.1
4zj-TERL-196	MW347755	4zhenjiang	SRX9369014	540	37	terminase large subunit	partial	uncultured Caudovirales phage	COG4626 Phage terminase-like protein, large subunit [uncultured Caudovirales phage]	2e-52	64.06	CAB4174256.1
4zj-TERL-197	MW347756	4zhenjiang	SRX9369014	538	28	terminase large subunit	partial	uncultured Caudovirales phage	hypothetical protein CGW95_01410 [Phenylobacterium zucineum]	1.77e-63	57.062	OXE37436.1
4zj-TERL-198	MW347757	4zhenjiang	SRX9369014	536	28	terminase large subunit	partial	uncultured Caudovirales phage	terminase [Bacteroidetes bacterium]	5e-100	97.33	NDC89726.1
4zj-TERL-199	MW347758	4zhenjiang	SRX9369014	534	49	terminase large subunit	partial	uncultured Caudovirales phage	Archaeophage PsiM2, terminase large subunit [uncultured Caudovirales phage]	7.24e-57	68.702	CAB4158604.1
4zj-TERL-201	MW347760	4zhenjiang	SRX9369014	531	26	terminase large subunit	partial	uncultured Caudovirales phage	XtmB Phage terminase large subunit [uncultured Caudovirales phage]	5.7e-65	56.25	CAB5217821.1
4zj-TERL-203	MW347762	4zhenjiang	SRX9369014	529	25	terminase large subunit	partial	uncultured Caudovirales phage	phage_term_2, phage terminase, large subunit, PBSX family [uncultured Caudovirales phage]	5.07e-73	66.867	CAB4162345.1
4zj-TERL-204	MW347763	4zhenjiang	SRX9369014	528	32	terminase large subunit	partial	Siphoviridae	terminase large subunit [uncultured Mediterranean phage uvMED]	6.44e-78	64.205	BAR35085.1
4zj-TERL-205	MW347764	4zhenjiang	SRX9369014	528	28	terminase large subunit	partial	uncultured Caudovirales phage	large terminase protein [uncultured Caudovirales phage]	5.56e-113	90.286	CAB4166749.1
4zj-TERL-206	MW347765	4zhenjiang	SRX9369014	527	25	terminase large subunit	partial	uncultured Caudovirales phage	hypothetical protein LBMAG28_10880 [Methylophilaceae bacterium]	2.73e-117	92.571	GDX54614.1
4zj-TERL-207	MW347766	4zhenjiang	SRX9369014	525	27	terminase large subunit	partial	uncultured Caudovirales phage	hypothetical protein DWQ49_04445 [Bacteroidetes bacterium]	2.04e-86	76.608	REK61578.1
4zj-TERL-209	MW347768	4zhenjiang	SRX9369014	520	31	terminase large subunit	partial	uncultured Caudovirales phage	XtmB Phage terminase large subunit [uncultured Caudovirales phage]	2.08e-101	77.326	CAB4153112.1
4zj-TERL-210	MW347769	4zhenjiang	SRX9369014	518	26	terminase large subunit	partial	uncultured Caudovirales phage	Terminase-like family [uncultured Caudovirales phage]	2e-98	78.74	CAB4137283.1
4zj-TERL-211	MW347770	4zhenjiang	SRX9369014	517	92	terminase large subunit	partial	uncultured Caudovirales phage	Terminase large subunit, Lambdalikevirus-type [uncultured Caudovirales phage]	7.36e-91	73.988	CAB4194912.1
4zj-TERL-212	MW347771	4zhenjiang	SRX9369014	514	26	terminase large subunit	partial	uncultured Caudovirales phage	Terminase large subunit, Lambdalikevirus-type [uncultured Caudovirales phage]	1.33e-78	80.576	CAB4159710.1
4zj-TERL-213	MW347772	4zhenjiang	SRX9369014	513	32	terminase large subunit	partial	uncultured Caudovirales phage	Phage terminase large subunit [uncultured Caudovirales phage]	1.93e-28	37.126	CAB4131089.1
4zj-TERL-214	MW347773	4zhenjiang	SRX9369014	512	36	terminase large subunit	partial	uncultured Caudovirales phage	hypothetical protein B0T49_20860 [Chromobacterium violaceum]	7.63e-24	45.133	OQS45870.1
4zj-TERL-215	MW347774	4zhenjiang	SRX9369014	512	25	terminase large subunit	partial	uncultured Caudovirales phage	Terminase large subunit, Lambdalikevirus-type [uncultured Caudovirales phage]	4.58e-32	47.5	CAB4195010.1
4zj-TERL-216	MW347775	4zhenjiang	SRX9369014	511	44	terminase large subunit	partial	uncultured Caudovirales phage	XtmB Phage terminase large subunit [uncultured Caudovirales phage]	2.23e-71	84	CAB5224177.1
4zj-TERL-217	MW347776	4zhenjiang	SRX9369014	510	28	terminase large subunit	partial	uncultured Caudovirales phage	hypothetical protein [Rhodobacteraceae bacterium]	1e-47	65.19	NBV62567.1
4zj-TERL-220	MW347779	4zhenjiang	SRX9369014	505	37	terminase large subunit	partial	uncultured Caudovirales phage	PBSX family phage terminase large subunit [Proteobacteria bacterium]	5e-81	77.38	NBP60062.1
4zj-TERL-221	MW347780	4zhenjiang	SRX9369014	505	34	terminase large subunit	partial	uncultured Caudovirales phage	Terminase RNaseH-like domain containing protein [uncultured Caudovirales phage]	2.46e-57	75.652	CAB4240591.1
4zj-TERL-222	MW347781	4zhenjiang	SRX9369014	504	24	terminase large subunit	partial	uncultured Caudovirales phage	XtmB Phage terminase large subunit [uncultured Caudovirales phage]	5.9e-61	53.293	CAB5217821.1
4zj-TERL-223	MW347782	4zhenjiang	SRX9369014	501	29	terminase large subunit	partial	uncultured Caudovirales phage	hypothetical protein B7C55_00025, partial [Actinomycetales bacterium mxb001]	1.55e-58	75.652	TEX52505.1
4zj-TERL-224	MW347783	4zhenjiang	SRX9369014	501	26	terminase large subunit	partial	uncultured Caudovirales phage	terminase large subunit [Caulobacteraceae bacterium]	4e-82	69.88	NBW22477.1
4zj-TERL-225	MW347784	4zhenjiang	SRX9369014	499	27	terminase large subunit	partial	uncultured Caudovirales phage	PBSX family phage terminase large subunit, partial [Hymenobacter sp. UV11]	3.52e-39	43.59	TFZ62972.1
4zj-TERL-226	MW347785	4zhenjiang	SRX9369014	498	23	terminase large subunit	partial	uncultured Caudovirales phage	Archaeophage PsiM2, terminase large subunit [uncultured Caudovirales phage]	3.16e-19	46.739	CAB4145920.1
4zj-TERL-227	MW347786	4zhenjiang	SRX9369014	495	44	terminase large subunit	partial	uncultured Caudovirales phage	hypothetical protein DWQ20_00985 [Actinobacteria bacterium]	8.44e-45	53.012	REK40935.1
4zj-TERL-228	MW347787	4zhenjiang	SRX9369014	485	30	terminase large subunit	partial	uncultured Caudovirales phage	terminase large subunit [Xanthovirga aplysinae]	1.22e-44	58.871	WP_155207560.1
4zj-TERL-229	MW347788	4zhenjiang	SRX9369014	475	98	terminase large subunit	partial	uncultured Caudovirales phage	XtmB Phage terminase large subunit [uncultured Caudovirales phage]	2.45e-76	98.276	CAB4153112.1
4zj-TERL-230	MW347789	4zhenjiang	SRX9369014	446	23	terminase large subunit	partial	uncultured Caudovirales phage	hypothetical protein [Burkholderiaceae bacterium]	1e-82	86.26	NDE28425.1
4zj-TERL-232	MW347791	4zhenjiang	SRX9369014	430	38	terminase large subunit	partial	uncultured Caudovirales phage	terminase large subunit [Magnetospirillum sp.]	2.76e-26	46.957	TAN64425.1
4zj-TERL-233	MW347792	4zhenjiang	SRX9369014	424	27	terminase large subunit	partial	uncultured Caudovirales phage	terminase large subunit [Alcaligenes faecalis]	1.34e-42	69.159	QFY77364.1
4zj-TERL-234	MW347793	4zhenjiang	SRX9369014	382	25	terminase large subunit	partial	uncultured Caudovirales phage	Terminase large subunit, Lambdalikevirus-type [uncultured Caudovirales phage]	2.35e-26	56.044	CAB5212384.1
5cz-CRESS-1	MW347794	5changzhou	SRX9369084	3665	1204	replication-associated protein	complete	unclassified CRESS DNA virus	replication-associated protein [Circoviridae 2 LDMD-2013]	5.94e-74	45.955	AGS36177.1
5cz-CRESS-2	MW347795	5changzhou	SRX9369084	3138	815	replication-associated protein	complete	unclassified CRESS DNA virus	replication-associated protein [Circoviridae 19 LDMD-2013]	2.62e-65	45.07	AGS36235.1
5cz-CRESS-4	MW347796	5changzhou	SRX9369084	2018	48	replication-associated protein	complete	unclassified CRESS DNA virus	replication-associated protein [CRESS virus sp.]	8.71e-42	34.799	QJI53723.1
5cz-CRESS-5	MW347797	5changzhou	SRX9369084	1786	59	replication-associated protein	complete	unclassified CRESS DNA virus	putative viral replication protein [CRESS virus sp.]	1.45e-38	34.868	AYP28691.1
5cz-CRESS-6	MW347798	5changzhou	SRX9369084	902	82	replication-associated protein	partial	unclassified CRESS DNA virus	putative viral replication protein [CRESS virus sp.]	4.97e-93	57.143	AXH76167.1
5cz-CRESS-7	MW347799	5changzhou	SRX9369084	1689	62	replication-associated protein	partial	unclassified CRESS DNA virus	replication associated protein [CRESS virus sp.]	1.03e-31	47.788	AXH77957.1
5cz-CRESS-8	MW347800	5changzhou	SRX9369084	1464	269	replication-associated protein	complete	unclassified CRESS DNA virus	replication-associated protein [Antarctic virus 6_I_APBOOTsw001Ad]	1.31e-75	44.718	QNG41081.1
5cz-CRESS-11	MW347801	5changzhou	SRX9369084	1187	67	replication-associated protein	complete	unclassified CRESS DNA virus	replication-associated protein [Circoviridae 2 LDMD-2013]	1.58e-81	47.959	AGS36177.1
5cz-CRESS-12	MW347802	5changzhou	SRX9369084	1081	69	replication-associated protein	partial	Circoviridae	helicase [Circoviridae sp.]	2.33e-55	40.493	AYP28888.1
5cz-CRESS-15	MW347803	5changzhou	SRX9369084	933	38	replication-associated protein	partial	unclassified CRESS DNA virus	putative viral replication protein [Circoviridae sp.]	1.41e-44	41.969	AYP28878.1
5cz-CRESS-16	MW347804	5changzhou	SRX9369084	917	60	replication-associated protein	partial	Circoviridae	replication-associated protein [Circoviridae 15 LDMD-2013]	6.75e-30	30.292	AGS36225.1
5cz-CRESS-17	MW347805	5changzhou	SRX9369084	871	34	replication-associated protein	partial	Circoviridae	putative rep protein [Garrulus glandarius associated circular virus 1]	1.2e-91	51.852	ARV76501.1
5cz-CRESS-18	MW347806	5changzhou	SRX9369084	802	36	replication-associated protein	partial	unclassified CRESS DNA virus	putative viral replication protein [CRESS virus sp.]	9.39e-19	35.065	AXH73382.1
5cz-CRESS-22	MW347807	5changzhou	SRX9369084	751	30	replication-associated protein	partial	unclassified CRESS DNA virus	replication-associated protein [CRESS virus sp.]	4.74e-39	46.897	QJI53684.1
5cz-CRESS-23	MW347808	5changzhou	SRX9369084	736	45	replication-associated protein	partial	unclassified CRESS DNA virus	replication-associated protein [Wastewater CRESS DNA virus 2]	8.82e-48	39.256	QBL97863.1
5cz-CRESS-27	MW347809	5changzhou	SRX9369084	520	25	replication-associated protein	partial	unclassified CRESS DNA virus	helicase [CRESS virus sp.]	3.25e-51	54.962	AXH76392.1
5cz-CRESS-28	MW347810	5changzhou	SRX9369084	510	26	replication-associated protein	partial	unclassified CRESS DNA virus	helicase [CRESS virus sp.]	9.86e-40	44.048	AXH75148.1
5cz-CRESS-29	MW347811	5changzhou	SRX9369084	510	28	replication-associated protein	partial	unclassified CRESS DNA virus	replication-associated protein [CRESS virus sp.]	1.88e-14	54.688	QJI53704.1
5cz-micro-1	MW347812	5changzhou	SRX9369084	770	66	major capsid protein	partial	Microviridae	major capsid protein [Capybara microvirus Cap3_SP_641]	4.1e-65	90.654	QCS36696.1
5cz-micro-2	MW347813	5changzhou	SRX9369084	1192	37	major capsid protein	partial	Microviridae	VP1 [Kummerowia striata gokushovirus]	2.7e-165	61.75	QKI28937.1
5cz-micro-3	MW347814	5changzhou	SRX9369084	865	41	major capsid protein	partial	Microviridae	putative major capsid protein [Gokushovirinae GNX3R]	3.06e-120	75.502	ALE15078.1
5cz-micro-4	MW347815	5changzhou	SRX9369084	818	35	major capsid protein	partial	Microviridae	major capsid protein [Microviridae sp.]	3.94e-146	80.709	AXH75067.2
5cz-micro-6	MW347816	5changzhou	SRX9369084	592	43	major capsid protein	partial	Microviridae	major capsid protein, partial [uncultured Microviridae]	2.41e-70	62.814	AKU74973.1
5cz-micro-8	MW347818	5changzhou	SRX9369084	477	24	major capsid protein	partial	Microviridae	major capsid protein [Apis mellifera associated microvirus 4]	1.73e-83	74.51	AZL82760.1
5cz-micro-9	MW347819	5changzhou	SRX9369084	469	33	major capsid protein	partial	Microviridae	major capsid protein [Microviridae sp.]	1.58e-42	52.201	AXH76700.1
5cz-micro-10	MW347820	5changzhou	SRX9369084	450	26	major capsid protein	partial	Microviridae	major capsid protein [Apis mellifera associated microvirus 2]	4.51e-39	81.013	AZL82703.1
5cz-micro-11	MW347821	5changzhou	SRX9369084	415	29	major capsid protein	partial	Microviridae	major capsid protein [Microviridae sp.]	1.6e-74	98.148	AXL14491.1
5cz-RDRP-1	MW347822	5changzhou	SRX9369084	8359	983	RNA dependent RNA polymerase	partial	Picornaviridae	polyprotein[Parechovirus sp. QAPp32]	4.23e-08	23.623	QBH68005.1
5cz-RDRP-2	MW347823	5changzhou	SRX9369084	6967	508	RNA dependent RNA polymerase	complete	unclassified Riboviria	hypotheticalprotein 1 [Changjiang picorna-like virus 11]	0	99.71	YP_009336698.1
5cz-RDRP-3	MW347824	5changzhou	SRX9369084	2614	151	RNA dependent RNA polymerase	partial	Marnaviridae	gp1[Marine RNA virus SF-2]	0	92.857	YP_009666360.1
5cz-RDRP-5	MW347826	5changzhou	SRX9369084	2324	387	RNA dependent RNA polymerase	partial	unclassified Riboviria	hypotheticalprotein 1 [Riboviria sp.]	0	59.918	QKN89009.1
5cz-RDRP-6	MW347827	5changzhou	SRX9369084	2355	156	RNA dependent RNA polymerase	partial	unclassified Riboviria	RNA-dependentRNA polymerase [Riboviria sp.]	1.9e-152	51.893	QDH87633.1
5cz-RDRP-7	MW347828	5changzhou	SRX9369084	2787	109	RNA dependent RNA polymerase	partial	unclassified Riboviria	hypotheticalprotein 1 [Hubei leech virus 2]	0	99.569	YP_009329961.1
5cz-RDRP-8	MW347829	5changzhou	SRX9369084	2169	122	RNA dependent RNA polymerase	partial	unclassified Picornavirales	nonstructuralpolyprotein [Renmark bee virus 3]	0	51.966	AWK77863.1
5cz-RDRP-9	MW347830	5changzhou	SRX9369084	2521	96	RNA dependent RNA polymerase	partial	unclassified Picornavirales	nonstructuralpolyprotein [Robinvale bee virus 8]	0	85.872	AWK77875.1
5cz-RDRP-10	MW347831	5changzhou	SRX9369084	2086	90	RNA dependent RNA polymerase	partial	unclassified Riboviria	hypotheticalprotein [Hubei noda-like virus 2]	0	55.827	APG76485.1
5cz-RDRP-11	MW347832	5changzhou	SRX9369084	1111	40	RNA dependent RNA polymerase	partial	unclassified Riboviria	hypotheticalprotein, partial [Beihai picorna-like virus 97]	4.04e-34	39.5	APG78902.1
5cz-RDRP-12	MW347833	5changzhou	SRX9369084	2054	102	RNA dependent RNA polymerase	partial	unclassified Riboviria	hypotheticalprotein 1 [Hubei leech virus 4]	0	70.54	APG79016.1
5cz-RDRP-13	MW347834	5changzhou	SRX9369084	2042	67	RNA dependent RNA polymerase	partial	unclassified Riboviria	hypotheticalprotein [Changjiang picorna-like virus 2]	1.55e-110	41.22	YP_009336608.1
5cz-RDRP-14	MW347835	5changzhou	SRX9369084	1806	61	RNA dependent RNA polymerase	partial	unclassified Picornavirales	hypotheticalprotein H4Rhizo4411_000001 [Picornavirales sp.]	3.44e-94	53.311	QDH87657.1
5cz-RDRP-15	MW347836	5changzhou	SRX9369084	1020	55	RNA dependent RNA polymerase	partial	unclassified Solemoviridae	ORF2b[Physalis rugose mosaic virus]	5.09e-34	33.219	QNR54650.1
5cz-RDRP-16	MW347837	5changzhou	SRX9369084	1539	65	RNA dependent RNA polymerase	partial	Tombusviridae	hypotheticalprotein 1 [Changjiang tombus-like virus 9]	0	64.33	YP_009337417.1
5cz-RDRP-17	MW347838	5changzhou	SRX9369084	682	37	RNA dependent RNA polymerase	partial	Virgaviridae	180kreplication protein, partial [Pepper mild mottle virus]	2.95e-146	98.238	QNG71051.1
5cz-RDRP-18	MW347839	5changzhou	SRX9369084	1227	66	RNA dependent RNA polymerase	partial	unclassified Riboviria	hypotheticalprotein 1 [Hubei picorna-like virus 2]	4.15e-151	54.412	YP_009337238.1
5cz-RDRP-19	MW347840	5changzhou	SRX9369084	1122	38	RNA dependent RNA polymerase	partial	Solemoviridae	polyproteinP2a2b [Rottboellia yellow mottle virus]	7.1e-40	34.911	YP_009142784.1
5cz-RDRP-21	MW347841	5changzhou	SRX9369084	982	111	RNA dependent RNA polymerase	partial	unclassified Riboviria	replicativeprotein [Cragig virus 7]	8.42e-99	74.519	QBP32757.1
5cz-RDRP-22	MW347842	5changzhou	SRX9369084	878	30	RNA dependent RNA polymerase	partial	unclassified Riboviria	hypotheticalprotein 1 [Hubei leech virus 4]	0	99.275	YP_009336503.1
5cz-RDRP-23	MW347843	5changzhou	SRX9369084	576	26	RNA dependent RNA polymerase	partial	unclassified Riboviria	hypotheticalprotein 1 [Changjiang tombus-like virus 9]	4.34e-21	32.995	YP_009337417.1
5cz-RDRP-24	MW347844	5changzhou	SRX9369084	727	28	RNA dependent RNA polymerase	partial	unclassified Riboviria	hypotheticalprotein 1 [Changjiang tombus-like virus 9]	2.92e-84	68.687	YP_009337417.1
5cz-RDRP-25	MW347845	5changzhou	SRX9369084	709	53	RNA dependent RNA polymerase	partial	unclassified Riboviria	hypotheticalprotein [Forsythia suspensa tombusvirus]	6.34e-117	75.536	QNM36909.1
5cz-RDRP-26	MW347846	5changzhou	SRX9369084	698	41	RNA dependent RNA polymerase	partial	unclassified Riboviria	hypotheticalprotein 1 [Hubei picorna-like virus 2]	2.56e-75	54.113	YP_009337238.1
5cz-RDRP-28	MW347848	5changzhou	SRX9369084	617	44	RNA dependent RNA polymerase	partial	unclassified Riboviria	hypotheticalprotein 1 [Hubei leech virus 2]	7.77e-134	98.049	YP_009329961.1
5cz-RDRP-29	MW347849	5changzhou	SRX9369084	596	33	RNA dependent RNA polymerase	partial	unclassified Picornavirales	RNA-dependentRNA polymerase [Picornavirales sp.]	2.33e-44	61.832	QDH87658.1
5cz-RDRP-30	MW347850	5changzhou	SRX9369084	566	31	RNA dependent RNA polymerase	partial	unclassified Riboviria	hypotheticalprotein [Wenzhou picorna-like virus 16]	1.06e-18	42.017	YP_009336962.1
5cz-RDRP-32	MW347852	5changzhou	SRX9369084	532	47	RNA dependent RNA polymerase	partial	unclassified Riboviria	hypotheticalprotein 1 [Changjiang tombus-like virus 9]	1.36e-17	36.913	YP_009337417.1
5cz-RDRP-33	MW347853	5changzhou	SRX9369084	524	29	RNA dependent RNA polymerase	partial	unclassified Picornavirales	nonstructuralpolyprotein [Renmark bee virus 3]	1.35e-36	42.424	AWK77863.1
5cz-RDRP-34	MW347854	5changzhou	SRX9369084	507	28	RNA dependent RNA polymerase	partial	unclassified Picornavirales	RNA-dependentRNA polymerase [Picornavirales sp.]	8.13e-42	44.221	QDH87658.1
5cz-RDRP-35	MW347855	5changzhou	SRX9369084	502	31	RNA dependent RNA polymerase	partial	Solemoviridae	RNA-dependentRNA polymerase [Ryegrass mottle virus]	4.36e-15	46.535	QIJ70036.1
5cz-RDRP-36	MW347856	5changzhou	SRX9369084	489	32	RNA dependent RNA polymerase	partial	Virgaviridae	Replicaselarge subunit [Cucumber green mottle mosaic virus]	4.83e-42	50	P69515.1
5cz-RDRP-37	MW347857	5changzhou	SRX9369084	484	26	RNA dependent RNA polymerase	partial	Virgaviridae	Replicaselarge subunit [Sunn-hemp mosaic virus]	3.21e-32	48.507	P89202.2
5cz-RDRP-38	MW347858	5changzhou	SRX9369084	478	30	RNA dependent RNA polymerase	partial	unclassified Riboviria	hypotheticalprotein 1 [Wenzhou channeled applesnail virus 2]	5.38e-100	96.203	YP_009336777.1
5cz-RDRP-39	MW347859	5changzhou	SRX9369084	454	27	RNA dependent RNA polymerase	partial	unclassified Riboviria	hypotheticalprotein 1 [Changjiang picorna-like virus 4]	4.62e-16	34.815	YP_009336546.1
5cz-RDRP-40	MW347860	5changzhou	SRX9369084	453	27	RNA dependent RNA polymerase	partial	unclassified Riboviria	hypotheticalprotein [Changjiang picorna-like virus 2]	5.12e-27	43.151	YP_009336608.1
5cz-RDRP-41	MW347861	5changzhou	SRX9369084	452	30	RNA dependent RNA polymerase	partial	unclassified Riboviria	hypotheticalprotein 1 [Weivirus-like virus sp.]	3.67e-89	84.667	QJI53762.1
5cz-RDRP-42	MW347862	5changzhou	SRX9369084	440	26	RNA dependent RNA polymerase	partial	unclassified Picornavirales	nonstructuralpolyprotein [Robinvale bee virus 8]	8.23e-85	91.724	AWK77875.1
5cz-RDRP-43	MW347863	5changzhou	SRX9369084	382	29	RNA dependent RNA polymerase	partial	unclassified Dicistroviridae	polymerasepolyprotein [Dicistroviridae sp.]	1.7e-37	51.562	QJI52050.1
5cz-RDRP-44	MW347864	5changzhou	SRX9369084	375	29	RNA dependent RNA polymerase	partial	unclassified Riboviria	hypotheticalprotein 1 [Wenzhou channeled applesnail virus 1]	1.28e-25	44.355	YP_009336804.1
5cz-RDRP-45	MW347865	5changzhou	SRX9369084	359	30	RNA dependent RNA polymerase	partial	Tombusviridae	hypotheticalprotein [Forsythia suspensa tombusvirus]	3.04e-47	66.379	QNM36906.1
5cz-RDRP-46	MW347866	5changzhou	SRX9369084	318	37	RNA dependent RNA polymerase	partial	unclassified Riboviria	hypotheticalprotein 1 [Beihai picorna-like virus 46]	2.26e-40	64.423	YP_009333533.1
5cz-TERL-1	MW347867	5changzhou	SRX9369084	2636	129	terminase large subunit	complete	uncultured Caudovirales phage	terminase large subunit [Caulobacteraceae bacterium]	0	63.37	NBW14728.1
5cz-TERL-2	MW347868	5changzhou	SRX9369084	2462	82	terminase large subunit	complete	uncultured Caudovirales phage	phage terminase large subunit family protein [Rhodoferax sp.]	0	79.174	TXH90420.1
5cz-TERL-3	MW347869	5changzhou	SRX9369084	2345	162	terminase large subunit	complete	uncultured Caudovirales phage	hypothetical protein [Opitutae bacterium]	1e-148	44.32	MBP51894.1
5cz-TERL-4	MW347870	5changzhou	SRX9369084	2299	162	terminase large subunit	complete	uncultured Caudovirales phage	hypothetical protein UFOVP312_33 [uncultured Caudovirales phage]	0	87	CAB4136639.1
5cz-TERL-5	MW347871	5changzhou	SRX9369084	2179	318	terminase large subunit	complete	uncultured Caudovirales phage	Terminase RNaseH-like domain containing protein [uncultured Caudovirales phage]	0	76.703	CAB4240591.1
5cz-TERL-7	MW347873	5changzhou	SRX9369084	2141	55	terminase large subunit	complete	uncultured Caudovirales phage	hypothetical protein [Caulobacteraceae bacterium]	0	93.82	NBW11167.1
5cz-TERL-8	MW347874	5changzhou	SRX9369084	2140	76	terminase large subunit	complete	uncultured Caudovirales phage	hypothetical protein ASE65_10455 [Sphingomonas sp. Leaf16]	0	62.214	KQM58776.1
5cz-TERL-9	MW347875	5changzhou	SRX9369084	2091	113	terminase large subunit	complete	uncultured Caudovirales phage	terminase large subunit [Caulobacteraceae bacterium]	0	94.72	NBW16696.1
5cz-TERL-10	MW347876	5changzhou	SRX9369084	2090	313	terminase large subunit	complete	uncultured Caudovirales phage	COG5525 Phage terminase, large subunit GpA [uncultured Caudovirales phage]	0	55.668	CAB4154889.1
5cz-TERL-11	MW347877	5changzhou	SRX9369084	2080	1185	terminase large subunit	complete	uncultured Caudovirales phage	hypothetical protein UFOVP177_27 [uncultured Caudovirales phage]	0	77.54	CAB5194667.1
5cz-TERL-12	MW347878	5changzhou	SRX9369084	2073	105	terminase large subunit	complete	uncultured Caudovirales phage	Archaeophage PsiM2, terminase large subunit [uncultured Caudovirales phage]	0	76.289	CAB4169529.1
5cz-TERL-14	MW347880	5changzhou	SRX9369084	2018	217	terminase large subunit	complete	uncultured Caudovirales phage	hypothetical protein AMJ72_11425 [Acidithiobacillales bacterium SM1_46]	0	82.801	KPL26975.1
5cz-TERL-15	MW347881	5changzhou	SRX9369084	2004	108	terminase large subunit	complete	uncultured Caudovirales phage	hypothetical protein [Burkholderiaceae bacterium]	0	87.95	NBS10873.1
5cz-TERL-16	MW347882	5changzhou	SRX9369084	2000	84	terminase large subunit	complete	uncultured Caudovirales phage	hypothetical protein UFOVP574_11 [uncultured Caudovirales phage]	0	75.7	CAB4150659.1
5cz-TERL-19	MW347885	5changzhou	SRX9369084	1965	155	terminase large subunit	complete	uncultured Caudovirales phage	Archaeophage PsiM2, terminase large subunit [uncultured Caudovirales phage]	0	65.2	CAB5224169.1
5cz-TERL-20	MW347886	5changzhou	SRX9369084	1963	74	terminase large subunit	complete	uncultured Caudovirales phage	PBSX family phage terminase large subunit [Rhizobiales bacterium]	4.03e-166	57.009	WP_113456099.1
5cz-TERL-21	MW347887	5changzhou	SRX9369084	1956	376	terminase large subunit	complete	uncultured Caudovirales phage	hypothetical protein [Ilumatobacter sp.]	5e-166	52.65	NKB39443.1
5cz-TERL-24	MW347890	5changzhou	SRX9369084	1937	69	terminase large subunit	complete	uncultured Caudovirales phage	Terminase large subunit, Lambdalikevirus-type [uncultured Caudovirales phage]	5.01e-158	48.632	CAB4191141.1
5cz-TERL-26	MW347892	5changzhou	SRX9369084	1851	126	terminase large subunit	complete	uncultured Caudovirales phage	DNA packaging protein [Actinobacteria bacterium]	6e-85	39.56	NCD17851.1
5cz-TERL-27	MW347893	5changzhou	SRX9369084	1844	109	terminase large subunit	complete	uncultured Caudovirales phage	hypothetical protein [Caulobacteraceae bacterium]	0	90.38	NBW16969.1
5cz-TERL-28	MW347894	5changzhou	SRX9369084	1820	161	terminase large subunit	complete	uncultured Caudovirales phage	Terminase large subunit, Lambdalikevirus-type [uncultured Caudovirales phage]	9.8e-166	51.653	CAB4167214.1
5cz-TERL-29	MW347895	5changzhou	SRX9369084	1798	56	terminase large subunit	complete	uncultured Caudovirales phage	Terminase RNaseH-like domain containing protein [uncultured Caudovirales phage]	0	73.409	CAB4141494.1
5cz-TERL-30	MW347896	5changzhou	SRX9369084	1757	82	terminase large subunit	complete	uncultured Caudovirales phage	PBSX family phage terminase large subunit [Agarilytica rhodophyticola]	8.09e-143	47.149	WP_086931600.1
5cz-TERL-31	MW347897	5changzhou	SRX9369084	1741	362	terminase large subunit	complete	uncultured Caudovirales phage	hypothetical protein UFOVP177_27 [uncultured Caudovirales phage]	0	77.36	CAB5194667.1
5cz-TERL-32	MW347898	5changzhou	SRX9369084	1740	108	terminase large subunit	complete	uncultured Caudovirales phage	Terminase RNaseH-like domain containing protein [uncultured Caudovirales phage]	0	79.56	CAB4240591.1
5cz-TERL-33	MW347899	5changzhou	SRX9369084	1734	81	terminase large subunit	partial	uncultured Caudovirales phage	PBSX family phage terminase large subunit [Achromobacter insolitus]	0	66.585	WP_063639606.1
5cz-TERL-34	MW347900	5changzhou	SRX9369084	1733	66	terminase large subunit	complete	uncultured Caudovirales phage	hypothetical protein [Cytophagia bacterium]	0	65.36	NBW38414.1
5cz-TERL-35	MW347901	5changzhou	SRX9369084	1723	182	terminase large subunit	complete	uncultured Caudovirales phage	Archaeophage PsiM2, terminase large subunit [uncultured Caudovirales phage]	0	99.18	CAB4137639.1
5cz-TERL-36	MW347902	5changzhou	SRX9369084	1710	161	terminase large subunit	complete	uncultured Caudovirales phage	Terminase large subunit, Lambdalikevirus-type [uncultured Caudovirales phage]	0	83.721	CAB5238483.1
5cz-TERL-37	MW347903	5changzhou	SRX9369084	1709	68	terminase large subunit	complete	uncultured Caudovirales phage	hypothetical protein AMJ69_10815, partial [Gammaproteobacteria bacterium SG8_47]	1.41e-159	51.38	KPK37660.1
5cz-TERL-38	MW347904	5changzhou	SRX9369084	1704	292	terminase large subunit	partial	uncultured Caudovirales phage	XtmB Phage terminase large subunit [uncultured Caudovirales phage]	0	75.862	CAB4141526.1
5cz-TERL-40	MW347906	5changzhou	SRX9369084	1688	53	terminase large subunit	complete	uncultured Caudovirales phage	Helicase domain containing protein [uncultured Caudovirales phage]	0	82.33	CAB4125021.1
5cz-TERL-41	MW347907	5changzhou	SRX9369084	1682	84	terminase large subunit	complete	uncultured Caudovirales phage	phage_term_2, phage terminase, large subunit, PBSX family, partial [uncultured Caudovirales phage]	0	95.929	CAB5222399.1
5cz-TERL-42	MW347908	5changzhou	SRX9369084	1676	95	terminase large subunit	complete	uncultured Caudovirales phage	Terminase RNaseH-like domain containing protein [uncultured Caudovirales phage]	0	54.357	CAB4166212.1
5cz-TERL-43	MW347909	5changzhou	SRX9369084	1645	158	terminase large subunit	partial	uncultured Caudovirales phage	Archaeophage PsiM2, terminase large subunit [uncultured Caudovirales phage]	0	71.805	CAB5224169.1
5cz-TERL-44	MW347910	5changzhou	SRX9369084	1636	70	terminase large subunit	complete	uncultured Caudovirales phage	phage_term_2, phage terminase, large subunit, PBSX family, partial [uncultured Caudovirales phage]	0	93.639	CAB5222399.1
5cz-TERL-45	MW347911	5changzhou	SRX9369084	1635	117	terminase large subunit	complete	uncultured Caudovirales phage	hypothetical protein [Lentzea violacea]	2.24e-65	32.068	WP_090006166.1
5cz-TERL-46	MW347912	5changzhou	SRX9369084	1624	138	terminase large subunit	complete	uncultured Caudovirales phage	hypothetical protein [Methylocystaceae bacterium]	0	80.17	NDB70176.1
5cz-TERL-47	MW347913	5changzhou	SRX9369084	1597	64	terminase large subunit	partial	uncultured Caudovirales phage	hypothetical protein [Proteobacteria bacterium]	5e-74	33.11	MBM74813.1
5cz-TERL-48	MW347914	5changzhou	SRX9369084	1576	51	terminase large subunit	complete	uncultured Caudovirales phage	Terminase RNaseH-like domain containing protein [uncultured Caudovirales phage]	1.46e-158	51.157	CAB4187901.1
5cz-TERL-49	MW347915	5changzhou	SRX9369084	1550	405	terminase large subunit	complete	uncultured Caudovirales phage	hypothetical protein [Burkholderiaceae bacterium]	0	93.81	NBV72115.1
5cz-TERL-50	MW347916	5changzhou	SRX9369084	1501	66	terminase large subunit	partial	uncultured Caudovirales phage	hypothetical protein [Cytophagia bacterium]	5e-160	54.89	NBW38414.1
5cz-TERL-51	MW347917	5changzhou	SRX9369084	1498	253	terminase large subunit	complete	uncultured Caudovirales phage	hypothetical protein [Cytophagia bacterium]	0	98.33	NBW38184.1
5cz-TERL-52	MW347918	5changzhou	SRX9369084	1493	39	terminase large subunit	partial	uncultured Caudovirales phage	Terminase large subunit, Lambdalikevirus-type [uncultured Caudovirales phage]	0	73.672	CAB4158529.1
5cz-TERL-53	MW347919	5changzhou	SRX9369084	1493	122	terminase large subunit	complete	uncultured Caudovirales phage	phage terminase large subunit [Desulforhopalus singaporensis]	1.57e-148	46.204	WP_176761353.1
5cz-TERL-54	MW347920	5changzhou	SRX9369084	1485	498	terminase large subunit	complete	uncultured Caudovirales phage	Terminase RNaseH-like domain containing protein [uncultured Caudovirales phage]	0	86.635	CAB4157329.1
5cz-TERL-55	MW347921	5changzhou	SRX9369084	1457	71	terminase large subunit	partial	uncultured Caudovirales phage	COG4626 Phage terminase-like protein, large subunit [uncultured Caudovirales phage]	0	93.36	CAB4147460.1
5cz-TERL-56	MW347922	5changzhou	SRX9369084	1455	94	terminase large subunit	complete	uncultured Caudovirales phage	hypothetical protein [Burkholderiaceae bacterium]	0	86.01	NBS10873.1
5cz-TERL-57	MW347923	5changzhou	SRX9369084	1445	166	terminase large subunit	complete	uncultured Caudovirales phage	PBSX family phage terminase large subunit [Chitinibacter sp. 2T18]	0	64.891	QLG89831.1
5cz-TERL-58	MW347924	5changzhou	SRX9369084	1444	56	terminase large subunit	partial	uncultured Caudovirales phage	hypothetical protein [Caulobacteraceae bacterium]	0	71.96	NBW11844.1
5cz-TERL-60	MW347926	5changzhou	SRX9369084	1373	185	terminase large subunit	complete	uncultured Caudovirales phage	Terminase RNaseH-like domain containing protein [uncultured Caudovirales phage]	0	86.874	CAB4157329.1
5cz-TERL-61	MW347927	5changzhou	SRX9369084	1316	44	terminase large subunit	partial	uncultured Caudovirales phage	COG4626 Phage terminase-like protein, large subunit [uncultured Caudovirales phage]	3e-176	65.79	CAB4157439.1
5cz-TERL-62	MW347928	5changzhou	SRX9369084	1314	78	terminase large subunit	partial	uncultured Caudovirales phage	Terminase large subunit, Lambdalikevirus-type [uncultured Caudovirales phage]	0	98.214	CAB5222133.1
5cz-TERL-63	MW347929	5changzhou	SRX9369084	1314	37	terminase large subunit	partial	uncultured Caudovirales phage	hypothetical protein [Caulobacteraceae bacterium]	0	78.17	NBW17344.1
5cz-TERL-64	MW347930	5changzhou	SRX9369084	1298	38	terminase large subunit	partial	uncultured Caudovirales phage	hypothetical protein [Actinobacteria bacterium]	2e-176	69.65	NBT49465.1
5cz-TERL-65	MW347931	5changzhou	SRX9369084	1298	67	terminase large subunit	partial	uncultured Caudovirales phage	Terminase large subunit, Lambdalikevirus-type [uncultured Caudovirales phage]	0	81.132	CAB4159710.1
5cz-TERL-66	MW347932	5changzhou	SRX9369084	1272	78	terminase large subunit	partial	uncultured Caudovirales phage	phage_term_2, phage terminase, large subunit, PBSX family, partial [uncultured Caudovirales phage]	0	92.977	CAB5222399.1
5cz-TERL-68	MW347934	5changzhou	SRX9369084	1218	40	terminase large subunit	partial	uncultured Caudovirales phage	hypothetical protein [Caulobacteraceae bacterium]	0	74.38	NBW16624.1
5cz-TERL-69	MW347935	5changzhou	SRX9369084	1212	40	terminase large subunit	partial	uncultured Caudovirales phage	Terminase RNaseH-like domain containing protein [uncultured Caudovirales phage]	2.74e-130	51.337	CAB4137210.1
5cz-TERL-70	MW347936	5changzhou	SRX9369084	1206	32	terminase large subunit	partial	uncultured Caudovirales phage	Terminase-like family [uncultured Caudovirales phage]	0	59.9	CAB4157183.1
5cz-TERL-71	MW347937	5changzhou	SRX9369084	1185	75	terminase large subunit	partial	uncultured Caudovirales phage	Terminase large subunit, Lambdalikevirus-type [uncultured Caudovirales phage]	2.34e-110	50.549	CAB4195010.1
5cz-TERL-72	MW347938	5changzhou	SRX9369084	1160	35	terminase large subunit	partial	uncultured Caudovirales phage	Archaeophage PsiM2, terminase large subunit [uncultured Caudovirales phage]	5.2e-129	63.057	CAB4155992.1
5cz-TERL-74	MW347940	5changzhou	SRX9369084	1140	39	terminase large subunit	partial	uncultured Caudovirales phage	DNA-packaging protein [Rhizobiales bacterium]	2.44e-149	72.964	WP_113369025.1
5cz-TERL-75	MW347941	5changzhou	SRX9369084	1118	47	terminase large subunit	partial	uncultured Caudovirales phage	Terminase large subunit, Lambdalikevirus-type [uncultured Caudovirales phage]	0	85.417	CAB5238483.1
5cz-TERL-76	MW347942	5changzhou	SRX9369084	1114	39	terminase large subunit	partial	uncultured Caudovirales phage	hypothetical protein [Rhodobacteraceae bacterium]	2e-155	76.58	NBT32840.1
5cz-TERL-77	MW347943	5changzhou	SRX9369084	1113	57	terminase large subunit	partial	uncultured Caudovirales phage	phage_term_2, phage terminase, large subunit, PBSX family [uncultured Caudovirales phage]	1.86e-126	60.544	CAB4128162.1
5cz-TERL-78	MW347944	5changzhou	SRX9369084	1021	43	terminase large subunit	partial	uncultured Caudovirales phage	terminase large subunit [Burkholderia cenocepacia]	1.67e-95	63.717	RQU14197.1
5cz-TERL-80	MW347946	5changzhou	SRX9369084	1012	32	terminase large subunit	partial	uncultured Caudovirales phage	DNA-packaging protein [Desulfurellales bacterium]	0	95.85	TXH51127.1
5cz-TERL-81	MW347947	5changzhou	SRX9369084	1012	40	terminase large subunit	partial	uncultured Caudovirales phage	hypothetical protein [Actinobacteria bacterium]	0	86.87	NDG10002.1
5cz-TERL-82	MW347948	5changzhou	SRX9369084	1009	53	terminase large subunit	partial	uncultured Caudovirales phage	PBSX family phage terminase large subunit [Dehalococcoidia bacterium]	3e-175	72.09	MAT62509.1
5cz-TERL-83	MW347949	5changzhou	SRX9369084	1006	33	terminase large subunit	partial	uncultured Caudovirales phage	phage terminase large subunit [Sneathiella chungangensis]	4.42e-21	36.97	WP_161337746.1
5cz-TERL-84	MW347950	5changzhou	SRX9369084	1006	45	terminase large subunit	partial	uncultured Caudovirales phage	Archaeophage PsiM2, terminase large subunit [uncultured Caudovirales phage]	2.8e-172	78.498	CAB4168218.1
5cz-TERL-86	MW347952	5changzhou	SRX9369084	1004	68	terminase large subunit	partial	uncultured Caudovirales phage	hypothetical protein [Actinobacteria bacterium]	6e-156	64.67	NCX04426.1
5cz-TERL-87	MW347953	5changzhou	SRX9369084	1001	86	terminase large subunit	partial	uncultured Caudovirales phage	hypothetical protein UFOVP684_34 [uncultured Caudovirales phage]	2e-175	70.36	CAB4157606.1
5cz-TERL-88	MW347954	5changzhou	SRX9369084	956	66	terminase large subunit	partial	uncultured Caudovirales phage	Terminase large subunit, Lambdalikevirus-type [uncultured Caudovirales phage]	1.85e-85	46.296	CAB4167214.1
5cz-TERL-90	MW347956	5changzhou	SRX9369084	950	46	terminase large subunit	partial	uncultured Caudovirales phage	hypothetical protein [Caulobacteraceae bacterium]	2e-167	75.47	NBW17344.1
5cz-TERL-92	MW347958	5changzhou	SRX9369084	945	47	terminase large subunit	partial	uncultured Caudovirales phage	phage tail tape measure protein [Pseudomonas aeruginosa]	2e-08	69.05	WP_134306376.1
5cz-TERL-93	MW347959	5changzhou	SRX9369084	929	35	terminase large subunit	partial	uncultured Caudovirales phage	terminase large subunit [Phycisphaerales bacterium]	7e-69	40.66	NOT02278.1
5cz-TERL-96	MW347962	5changzhou	SRX9369084	919	28	terminase large subunit	partial	uncultured Caudovirales phage	Terminase large subunit, Lambdalikevirus-type [uncultured Caudovirales phage]	3.94e-159	73.649	CAB4145567.1
5cz-TERL-97	MW347963	5changzhou	SRX9369084	919	35	terminase large subunit	partial	uncultured Caudovirales phage	Archaeophage PsiM2, terminase large subunit [uncultured Caudovirales phage]	4.57e-147	81.667	CAB5219245.1
5cz-TERL-98	MW347964	5changzhou	SRX9369084	918	44	terminase large subunit	partial	uncultured Caudovirales phage	hypothetical protein DWQ20_00985 [Actinobacteria bacterium]	1.57e-81	50	REK40935.1
5cz-TERL-99	MW347965	5changzhou	SRX9369084	917	45	terminase large subunit	partial	uncultured Caudovirales phage	hypothetical protein [Caulobacteraceae bacterium]	6e-132	75.62	NBW14378.1
5cz-TERL-100	MW347966	5changzhou	SRX9369084	909	42	terminase large subunit	partial	uncultured Caudovirales phage	Terminase RNaseH-like domain containing protein [uncultured Caudovirales phage]	7.05e-179	85.959	CAB4146913.1
5cz-TERL-101	MW347967	5changzhou	SRX9369084	909	49	terminase large subunit	partial	uncultured Caudovirales phage	hypothetical protein [Caulobacteraceae bacterium]	2e-146	68.51	NBW17344.1
5cz-TERL-103	MW347969	5changzhou	SRX9369084	902	41	terminase large subunit	partial	uncultured Caudovirales phage	Archaeophage PsiM2, terminase large subunit [uncultured Caudovirales phage]	5.38e-171	82	CAB4180374.1
5cz-TERL-104	MW347970	5changzhou	SRX9369084	897	28	terminase large subunit	partial	uncultured Caudovirales phage	hypothetical protein [Acidimicrobiia bacterium]	6e-147	84.19	NDE60109.1
5cz-TERL-105	MW347971	5changzhou	SRX9369084	897	68	terminase large subunit	partial	uncultured Caudovirales phage	Archaeophage PsiM2, terminase large subunit [uncultured Caudovirales phage]	8.44e-108	68.919	CAB4155896.1
5cz-TERL-107	MW347973	5changzhou	SRX9369084	891	23	terminase large subunit	partial	uncultured Caudovirales phage	Terminase RNaseH-like domain containing protein [uncultured Caudovirales phage]	4.43e-83	51.055	CAB4187901.1
5cz-TERL-109	MW347975	5changzhou	SRX9369084	887	57	terminase large subunit	partial	uncultured Caudovirales phage	COG4626 Phage terminase-like protein, large subunit [uncultured Caudovirales phage]	1e-158	73.88	CAB4154220.1
5cz-TERL-110	MW347976	5changzhou	SRX9369084	884	31	terminase large subunit	partial	uncultured Caudovirales phage	hypothetical protein [Burkholderiaceae bacterium]	7e-149	67.46	NCX56635.1
5cz-TERL-111	MW347977	5changzhou	SRX9369084	884	42	terminase large subunit	partial	uncultured Caudovirales phage	Terminase large subunit, Lambdalikevirus-type [uncultured Caudovirales phage]	1.51e-45	42.929	CAB4167214.1
5cz-TERL-112	MW347978	5changzhou	SRX9369084	883	102	terminase large subunit	partial	uncultured Caudovirales phage	terminase large subunit [Xanthovirga aplysinae]	3.58e-65	56.085	WP_155207560.1
5cz-TERL-115	MW347981	5changzhou	SRX9369084	872	34	terminase large subunit	partial	uncultured Caudovirales phage	hypothetical protein [Proteobacteria bacterium]	1e-126	62.28	NDG25781.1
5cz-TERL-116	MW347982	5changzhou	SRX9369084	871	30	terminase large subunit	partial	uncultured Caudovirales phage	Terminase large subunit, Lambdalikevirus-type [uncultured Caudovirales phage]	2.1e-160	78.893	CAB4121574.1
5cz-TERL-117	MW347983	5changzhou	SRX9369084	866	33	terminase large subunit	partial	Siphoviridae	hypothetical protein [Siphoviridae sp.]	5.49e-88	46.644	AXF52606.1
5cz-TERL-119	MW347985	5changzhou	SRX9369084	833	34	terminase large subunit	partial	uncultured Caudovirales phage	terminase large subunit [Acidovorax kalamii]	1.68e-137	83.871	WP_094288340.1
5cz-TERL-121	MW347987	5changzhou	SRX9369084	827	58	terminase large subunit	partial	uncultured Caudovirales phage	Terminase large subunit, Lambdalikevirus-type [uncultured Caudovirales phage]	3.44e-78	46.667	CAB4146349.1
5cz-TERL-122	MW347988	5changzhou	SRX9369084	825	39	terminase large subunit	partial	uncultured Caudovirales phage	hypothetical protein C8E08_4582 [Acidovorax citrulli]	1.01e-122	61.887	PVY67147.1
5cz-TERL-123	MW347989	5changzhou	SRX9369084	825	44	terminase large subunit	partial	uncultured Caudovirales phage	terminase [Caulobacteraceae bacterium]	5e-113	77.95	NBW23604.1
5cz-TERL-124	MW347990	5changzhou	SRX9369084	817	37	terminase large subunit	partial	uncultured Caudovirales phage	Archaeophage PsiM2, terminase large subunit [uncultured Caudovirales phage]	1.13e-65	73.427	CAB5224169.1
5cz-TERL-125	MW347991	5changzhou	SRX9369084	813	32	terminase large subunit	partial	uncultured Caudovirales phage	terminase large subunit [Caulobacteraceae bacterium]	6e-73	65.36	NBW14728.1
5cz-TERL-127	MW347993	5changzhou	SRX9369084	786	31	terminase large subunit	partial	uncultured Caudovirales phage	PBSX family phage terminase large subunit [Rhodoferax sp. TH121]	8.58e-118	82.09	WP_094478604.1
5cz-TERL-128	MW347994	5changzhou	SRX9369084	782	59	terminase large subunit	partial	uncultured phage	Terminase large subunit, Lambdalikevirus-type [uncultured Caudovirales phage]	8.03e-71	46.512	CAB5218884.1
5cz-TERL-129	MW347995	5changzhou	SRX9369084	781	28	terminase large subunit	partial	uncultured Caudovirales phage	hypothetical protein [Micrococcales bacterium]	1e-166	87.21	NDC48850.1
5cz-TERL-130	MW347996	5changzhou	SRX9369084	780	41	terminase large subunit	partial	uncultured Caudovirales phage	Terminase large subunit, Lambdalikevirus-type [uncultured Caudovirales phage]	7.73e-87	49.807	CAB4167214.1
5cz-TERL-131	MW347997	5changzhou	SRX9369084	779	27	terminase large subunit	partial	uncultured Caudovirales phage	DNA-packaging protein [Hydrogenophaga sp. BA0156]	1e-106	70.28	WP_166225639.1
5cz-TERL-132	MW347998	5changzhou	SRX9369084	779	31	terminase large subunit	partial	uncultured Caudovirales phage	phage_term_2, phage terminase, large subunit, PBSX family, partial [uncultured Caudovirales phage]	3.36e-139	86.147	CAB5222399.1
5cz-TERL-133	MW347999	5changzhou	SRX9369084	776	29	terminase large subunit	partial	uncultured Caudovirales phage	Terminase large subunit, Lambdalikevirus-type [uncultured Caudovirales phage]	3.1e-166	87.984	CAB4142435.1
5cz-TERL-134	MW348000	5changzhou	SRX9369084	776	34	terminase large subunit	partial	uncultured Caudovirales phage	Terminase large subunit, Lambdalikevirus-type [uncultured Caudovirales phage]	3.62e-127	73.745	CAB4194912.1
5cz-TERL-135	MW348001	5changzhou	SRX9369084	771	43	terminase large subunit	partial	uncultured Caudovirales phage	PBSX family phage terminase large subunit [Pelagibacterales bacterium]	1e-103	75.25	MBC8306630.1
5cz-TERL-136	MW348002	5changzhou	SRX9369084	769	32	terminase large subunit	partial	uncultured Caudovirales phage	PBSX family phage terminase large subunit [Pseudomonas sp. MSSRFD41]	3.1e-72	46.825	WP_185701911.1
5cz-TERL-138	MW348004	5changzhou	SRX9369084	766	89	terminase large subunit	partial	uncultured Caudovirales phage	hypothetical protein [Micrococcales bacterium]	9e-125	82.13	NBR23283.1
5cz-TERL-139	MW348005	5changzhou	SRX9369084	754	44	terminase large subunit	partial	uncultured Caudovirales phage	hypothetical protein [Caulobacteraceae bacterium]	2e-112	89.6	NBW13166.1
5cz-TERL-140	MW348006	5changzhou	SRX9369084	749	37	terminase large subunit	partial	uncultured Caudovirales phage	hypothetical protein [Caulobacteraceae bacterium]	4e-84	62.02	NBW17344.1
5cz-TERL-141	MW348007	5changzhou	SRX9369084	744	33	terminase large subunit	partial	uncultured Caudovirales phage	hypothetical protein UFOVP285_81 [uncultured Caudovirales phage]	1e-102	97.4	CAB4135592.1
5cz-TERL-142	MW348008	5changzhou	SRX9369084	743	34	terminase large subunit	partial	uncultured Caudovirales phage	terminase [Flagellimonas sp. CMM7]	8.53e-85	65.877	WP_163423817.1
5cz-TERL-143	MW348009	5changzhou	SRX9369084	742	51	terminase large subunit	partial	uncultured Caudovirales phage	PBSX family phage terminase large subunit [Rhodoferax sp. TH121]	5.25e-80	72.189	WP_094478604.1
5cz-TERL-144	MW348010	5changzhou	SRX9369084	738	26	terminase large subunit	partial	uncultured Caudovirales phage	Archaeophage PsiM2, terminase large subunit [uncultured Caudovirales phage]	3.32e-120	69.672	CAB5225798.1
5cz-TERL-145	MW348011	5changzhou	SRX9369084	732	35	terminase large subunit	partial	uncultured Caudovirales phage	Terminase large subunit, Lambdalikevirus-type [uncultured Caudovirales phage]	3.14e-168	94.561	CAB5238483.1
5cz-TERL-146	MW348012	5changzhou	SRX9369084	731	44	terminase large subunit	partial	uncultured Caudovirales phage	Archaeophage PsiM2, terminase large subunit [uncultured Caudovirales phage]	1.25e-90	62.613	CAB4156310.1
5cz-TERL-147	MW348013	5changzhou	SRX9369084	727	31	terminase large subunit	partial	uncultured Caudovirales phage	hypothetical protein [Achromobacter sp. 2789STDY5608633]	1.05e-55	74.026	WP_082404702.1
5cz-TERL-148	MW348014	5changzhou	SRX9369084	723	31	terminase large subunit	partial	uncultured Caudovirales phage	hypothetical protein [Planctomycetes bacterium]	3e-56	98.88	NDG64617.1
5cz-TERL-149	MW348015	5changzhou	SRX9369084	723	38	terminase large subunit	partial	uncultured Caudovirales phage	hypothetical protein [Arachidicoccus rhizosphaerae]	1.05e-76	71.93	WP_091393151.1
5cz-TERL-150	MW348016	5changzhou	SRX9369084	721	36	terminase large subunit	partial	uncultured Caudovirales phage	hypothetical protein [Caulobacteraceae bacterium]	2e-85	81.01	NBW17742.1
5cz-TERL-151	MW348017	5changzhou	SRX9369084	720	53	terminase large subunit	partial	uncultured Caudovirales phage	phage_term_2, phage terminase, large subunit, PBSX family [uncultured Caudovirales phage]	1.94e-103	91.824	CAB4141143.1
5cz-TERL-152	MW348018	5changzhou	SRX9369084	716	43	terminase large subunit	partial	uncultured Caudovirales phage	Terminase large subunit, Lambdalikevirus-type [uncultured Caudovirales phage]	1.55e-131	75.63	CAB4194168.1
5cz-TERL-153	MW348019	5changzhou	SRX9369084	714	53	terminase large subunit	partial	uncultured Caudovirales phage	phage terminase large subunit [Bacteroidetes bacterium]	2e-49	50	NUQ82947.1
5cz-TERL-155	MW348021	5changzhou	SRX9369084	713	49	terminase large subunit	partial	uncultured Caudovirales phage	Archaeophage PsiM2, terminase large subunit [uncultured Caudovirales phage]	5.1e-161	91.561	CAB4167475.1
5cz-TERL-156	MW348022	5changzhou	SRX9369084	713	84	terminase large subunit	partial	uncultured Caudovirales phage	XtmB Phage terminase large subunit [uncultured Caudovirales phage]	1.6e-90	71.429	CAB5194837.1
5cz-TERL-157	MW348023	5changzhou	SRX9369084	710	39	terminase large subunit	partial	uncultured Caudovirales phage	Terminase large subunit, Lambdalikevirus-type [uncultured Caudovirales phage]	1.49e-140	79.661	CAB5238483.1
5cz-TERL-158	MW348024	5changzhou	SRX9369084	703	37	terminase large subunit	partial	uncultured Caudovirales phage	phage terminase large subunit [Deinococcus daejeonensis]	1.98e-70	48.416	WP_189054420.1
5cz-TERL-159	MW348025	5changzhou	SRX9369084	702	28	terminase large subunit	partial	uncultured Caudovirales phage	Terminase large subunit, Lambdalikevirus-type [uncultured Caudovirales phage]	3.14e-56	44	CAB4195010.1
5cz-TERL-160	MW348026	5changzhou	SRX9369084	702	63	terminase large subunit	partial	uncultured Caudovirales phage	phage terminase large subunit [uncultured Mediterranean phage uvMED]	2.4e-78	51.584	BAR27872.1
5cz-TERL-161	MW348027	5changzhou	SRX9369084	701	37	terminase large subunit	partial	uncultured Caudovirales phage	hypothetical protein [Proteobacteria bacterium]	2e-83	65.05	NBN88648.1
5cz-TERL-163	MW348028	5changzhou	SRX9369084	695	34	terminase large subunit	partial	uncultured Caudovirales phage	hypothetical protein [Burkholderiaceae bacterium]	7e-158	93.07	NBV70836.1
5cz-TERL-164	MW348029	5changzhou	SRX9369084	695	26	terminase large subunit	partial	uncultured Caudovirales phage	Terminase large subunit, Lambdalikevirus-type [uncultured Caudovirales phage]	1.81e-77	53.982	CAB4167214.1
5cz-TERL-165	MW348030	5changzhou	SRX9369084	694	53	terminase large subunit	partial	uncultured Caudovirales phage	terminase large subunit [uncultured Mediterranean phage uvMED]	5.12e-107	64.758	BAQ89662.1
5cz-TERL-166	MW348031	5changzhou	SRX9369084	688	32	terminase large subunit	partial	uncultured Caudovirales phage	hypothetical protein [Janthinobacterium sp. Marseille]	6.21e-100	61.135	WP_012080059.1
5cz-TERL-169	MW348034	5changzhou	SRX9369084	684	31	terminase large subunit	partial	uncultured Caudovirales phage	hypothetical protein UFOVP86_36 [uncultured Caudovirales phage]	2e-124	77.97	CAB4242071.1
5cz-TERL-170	MW348035	5changzhou	SRX9369084	683	34	terminase large subunit	partial	uncultured Caudovirales phage	PBSX family phage terminase large subunit [Neisseria arctica]	2.36e-92	73.295	WP_047760492.1
5cz-TERL-171	MW348036	5changzhou	SRX9369084	681	28	terminase large subunit	partial	uncultured Caudovirales phage	hypothetical protein EKK61_03540 [Rickettsiales bacterium]	8e-29	36.93	RTK92615.1
5cz-TERL-172	MW348037	5changzhou	SRX9369084	680	28	terminase large subunit	partial	uncultured Caudovirales phage	terminase large subunit [Xanthovirga aplysinae]	1.48e-58	45.662	WP_155207560.1
5cz-TERL-173	MW348038	5changzhou	SRX9369084	679	30	terminase large subunit	partial	uncultured Caudovirales phage	terminase large subunit [Noviherbaspirillum sp. 17J57-3]	4.14e-45	53.595	WP_163967344.1
5cz-TERL-174	MW348039	5changzhou	SRX9369084	678	26	terminase large subunit	partial	uncultured Caudovirales phage	DNA-packaging protein [Pseudoalteromonas sp.]	1e-127	79.11	NRA77856.1
5cz-TERL-175	MW348040	5changzhou	SRX9369084	678	32	terminase large subunit	partial	uncultured Caudovirales phage	Terminase large subunit, Lambdalikevirus-type [uncultured Caudovirales phage]	8.87e-109	66.52	CAB4191156.1
5cz-TERL-176	MW348041	5changzhou	SRX9369084	675	34	terminase large subunit	partial	uncultured Caudovirales phage	hypothetical protein [Cytophagia bacterium]	3e-154	95.98	NBP67836.1
5cz-TERL-177	MW348042	5changzhou	SRX9369084	673	38	terminase large subunit	partial	uncultured Caudovirales phage	hypothetical protein [Caulobacteraceae bacterium]	2e-131	90.62	NBW13166.1
5cz-TERL-178	MW348043	5changzhou	SRX9369084	670	33	terminase large subunit	partial	uncultured Caudovirales phage	terminase large subunit [Micrococcales bacterium]	3e-100	66.22	NBR26441.1
5cz-TERL-181	MW348046	5changzhou	SRX9369084	663	27	terminase large subunit	partial	uncultured Caudovirales phage	Archaeophage PsiM2, terminase large subunit [uncultured Caudovirales phage]	4.78e-122	80.693	CAB4129566.1
5cz-TERL-182	MW348047	5changzhou	SRX9369084	663	30	terminase large subunit	partial	uncultured Caudovirales phage	Terminase large subunit, Lambdalikevirus-type [uncultured Caudovirales phage]	1.3e-71	67.763	CAB4149669.1
5cz-TERL-183	MW348048	5changzhou	SRX9369084	662	28	terminase large subunit	partial	uncultured Caudovirales phage	PBSX family phage terminase large subunit [Acinetobacter piscicola]	1e-68	59.12	WP_194088717.1
5cz-TERL-184	MW348049	5changzhou	SRX9369084	662	34	terminase large subunit	partial	uncultured Caudovirales phage	large subunit terminase [Freshwater phage uvFW-CGR-AMD-COM-C455]	8.77e-116	69.091	ANH49500.1
5cz-TERL-185	MW348050	5changzhou	SRX9369084	662	27	terminase large subunit	partial	uncultured Caudovirales phage	Phage terminase large subunit [uncultured Caudovirales phage]	1.66e-142	91.866	CAB4149013.1
5cz-TERL-186	MW348051	5changzhou	SRX9369084	661	29	terminase large subunit	partial	uncultured Caudovirales phage	terminase large subunit [Microbacteriaceae bacterium]	9e-42	81.25	NBX24031.1
5cz-TERL-188	MW348053	5changzhou	SRX9369084	658	43	terminase large subunit	partial	uncultured Caudovirales phage	terminase large subunit [Variovorax sp. PBL-H6]	9.55e-58	71.774	WP_162575174.1
5cz-TERL-189	MW348054	5changzhou	SRX9369084	655	34	terminase large subunit	partial	uncultured Caudovirales phage	hypothetical protein [Caulobacteraceae bacterium]	8e-130	84.36	NBW22055.1
5cz-TERL-191	MW348056	5changzhou	SRX9369084	652	28	terminase large subunit	partial	uncultured Caudovirales phage	Archaeophage PsiM2, terminase large subunit [uncultured Caudovirales phage]	6.97e-114	92.899	CAB5219245.1
5cz-TERL-192	MW348057	5changzhou	SRX9369084	651	28	terminase large subunit	partial	uncultured Caudovirales phage	PBSX family phage terminase large subunit [Ralstonia mannitolilytica]	1.44e-72	65.031	WP_062738948.1
5cz-TERL-193	MW348058	5changzhou	SRX9369084	649	26	terminase large subunit	partial	uncultured Caudovirales phage	Archaeophage PsiM2, terminase large subunit [uncultured Caudovirales phage]	7.03e-73	83.582	CAB4154982.1
5cz-TERL-194	MW348059	5changzhou	SRX9369084	648	37	terminase large subunit	partial	uncultured Caudovirales phage	Terminase large subunit, Lambdalikevirus-type [uncultured Caudovirales phage]	2.15e-148	93.519	CAB5238483.1
5cz-TERL-196	MW348061	5changzhou	SRX9369084	647	26	terminase large subunit	partial	uncultured Caudovirales phage	terminase large subunit [Caulobacteraceae bacterium]	2e-12	62.96	NBW11021.1
5cz-TERL-197	MW348062	5changzhou	SRX9369084	645	29	terminase large subunit	partial	uncultured Caudovirales phage	phage terminase large subunit [Janthinobacterium sp. CG23_2]	3e-103	77.1	WP_054262268.1
5cz-TERL-198	MW348063	5changzhou	SRX9369084	645	39	terminase large subunit	partial	uncultured Caudovirales phage	Terminase large subunit, Lambdalikevirus-type [uncultured Caudovirales phage]	4.14e-110	69.159	CAB4205021.1
5cz-TERL-199	MW348064	5changzhou	SRX9369084	642	33	terminase large subunit	partial	uncultured Caudovirales phage	terminase large subunit [uncultured Mediterranean phage uvDeep-CGR1-KM17-C101]	7.61e-45	83.146	ANS02994.1
5cz-TERL-201	MW348066	5changzhou	SRX9369084	640	35	terminase large subunit	partial	uncultured Caudovirales phage	hypothetical protein [Verrucomicrobia bacterium]	8e-140	89.2	NDB96833.1
5cz-TERL-202	MW348067	5changzhou	SRX9369084	640	42	terminase large subunit	partial	uncultured Caudovirales phage	Archaeophage PsiM2, terminase large subunit [uncultured Caudovirales phage]	1.26e-117	87.204	CAB5224169.1
5cz-TERL-203	MW348068	5changzhou	SRX9369084	639	29	terminase large subunit	partial	uncultured Caudovirales phage	PBSX family phage terminase large subunit [Methylococcales bacterium]	1.55e-89	83.553	RIZ67074.1
5cz-TERL-204	MW348069	5changzhou	SRX9369084	638	32	terminase large subunit	partial	uncultured Caudovirales phage	hypothetical protein [Georgenia sp. Z443]	2e-61	67.52	WP_139928483.1
5cz-TERL-205	MW348070	5changzhou	SRX9369084	637	41	terminase large subunit	partial	uncultured Caudovirales phage	PBSX family phage terminase large subunit [Klebsiella variicola]	4.41e-124	77.143	KAA0473407.1
5cz-TERL-206	MW348071	5changzhou	SRX9369084	635	24	terminase large subunit	partial	uncultured Caudovirales phage	Archaeophage PsiM2, terminase large subunit [uncultured Caudovirales phage]	5.42e-79	84.892	CAB4154433.1
5cz-TERL-207	MW348072	5changzhou	SRX9369084	633	30	terminase large subunit	partial	uncultured Caudovirales phage	PBSX family phage terminase large subunit [Erythrobacter spongiae]	9.29e-87	68.75	RPF70454.1
5cz-TERL-208	MW348073	5changzhou	SRX9369084	633	49	terminase large subunit	partial	uncultured Caudovirales phage	hypothetical protein [Caulobacteraceae bacterium]	2e-92	69.05	NBW16624.1
5cz-TERL-209	MW348074	5changzhou	SRX9369084	632	26	terminase large subunit	partial	uncultured Caudovirales phage	Terminase RNaseH-like domain containing protein [uncultured Caudovirales phage]	8.29e-99	91.018	CAB4122798.1
5cz-TERL-210	MW348075	5changzhou	SRX9369084	629	29	terminase large subunit	partial	uncultured Caudovirales phage	XtmB Phage terminase large subunit [uncultured Caudovirales phage]	3.58e-92	80.447	CAB5225451.1
5cz-TERL-211	MW348076	5changzhou	SRX9369084	628	26	terminase large subunit	partial	uncultured Caudovirales phage	Terminase RNaseH-like domain containing protein [uncultured Caudovirales phage]	3.17e-137	88.462	CAB4159652.1
5cz-TERL-212	MW348077	5changzhou	SRX9369084	628	44	terminase large subunit	partial	uncultured Caudovirales phage	PBSX family phage terminase large subunit [Pelagibacterales bacterium]	3e-82	57.21	MBC8306630.1
5cz-TERL-213	MW348078	5changzhou	SRX9369084	627	31	terminase large subunit	partial	uncultured Caudovirales phage	ATP-binding protein [Actinobacteria bacterium]	8e-51	70.69	NBO34647.1
5cz-TERL-214	MW348079	5changzhou	SRX9369084	626	31	terminase large subunit	partial	uncultured Caudovirales phage	Terminase RNaseH-like domain containing protein [uncultured Caudovirales phage]	1.3e-135	88.406	CAB4159652.1
5cz-TERL-215	MW348080	5changzhou	SRX9369084	625	30	terminase large subunit	partial	uncultured Caudovirales phage	XtmB Phage terminase large subunit [uncultured Caudovirales phage]	3.42e-115	77.885	CAB4202919.1
5cz-TERL-216	MW348081	5changzhou	SRX9369084	624	93	terminase large subunit	partial	uncultured Caudovirales phage	COG4626 Phage terminase-like protein, large subunit [uncultured Caudovirales phage]	1e-54	70.07	CAB4141878.1
5cz-TERL-218	MW348083	5changzhou	SRX9369084	622	35	terminase large subunit	partial	uncultured Caudovirales phage	hypothetical protein [Sphingomonadaceae bacterium]	7e-101	63.94	NBR32778.1
5cz-TERL-219	MW348084	5changzhou	SRX9369084	621	35	terminase large subunit	partial	uncultured Caudovirales phage	PBSX family phage terminase large subunit [Pelagibacterales bacterium]	1e-63	62.26	MBC8306630.1
5cz-TERL-220	MW348085	5changzhou	SRX9369084	619	51	terminase large subunit	partial	uncultured Caudovirales phage	hypothetical protein [Gammaproteobacteria bacterium]	3e-106	73.66	NCX93863.1
5cz-TERL-222	MW348087	5changzhou	SRX9369084	617	23	terminase large subunit	partial	uncultured Caudovirales phage	hypothetical protein [Caulobacteraceae bacterium]	5e-102	72.68	NBW14378.1
5cz-TERL-223	MW348088	5changzhou	SRX9369084	617	34	terminase large subunit	partial	uncultured Caudovirales phage	Archaeophage PsiM2, terminase large subunit [uncultured Caudovirales phage]	2.59e-131	87.255	CAB4154982.1
5cz-TERL-224	MW348089	5changzhou	SRX9369084	615	26	terminase large subunit	partial	uncultured Caudovirales phage	hypothetical protein [Acidimicrobiia bacterium]	3e-114	78.92	NDE60109.1
5cz-TERL-225	MW348090	5changzhou	SRX9369084	615	26	terminase large subunit	partial	uncultured Caudovirales phage	Terminase large subunit, Lambdalikevirus-type [uncultured Caudovirales phage]	5.19e-131	88.725	CAB5238483.1
5cz-TERL-226	MW348091	5changzhou	SRX9369084	614	45	terminase large subunit	partial	uncultured Caudovirales phage	hypothetical protein [Betaproteobacteria bacterium]	1e-94	77.01	NBW67845.1
5cz-TERL-227	MW348092	5changzhou	SRX9369084	612	51	terminase large subunit	partial	uncultured Caudovirales phage	phage_term_2, phage terminase, large subunit, PBSX family [uncultured Caudovirales phage]	5.68e-91	82.099	CAB4141143.1
5cz-TERL-228	MW348093	5changzhou	SRX9369084	609	39	terminase large subunit	partial	uncultured Caudovirales phage	phage_term_2, phage terminase, large subunit, PBSX family [uncultured Caudovirales phage]	1.36e-145	97.044	CAB4161368.1
5cz-TERL-229	MW348094	5changzhou	SRX9369084	608	31	terminase large subunit	partial	uncultured Caudovirales phage	Terminase large subunit, Lambdalikevirus-type, partial [uncultured Caudovirales phage]	8.11e-44	44.944	CAB4221928.1
5cz-TERL-231	MW348096	5changzhou	SRX9369084	603	28	terminase large subunit	partial	uncultured Caudovirales phage	hypothetical protein D7294_30350 [Streptomyces hoynatensis]	3.13e-47	48.387	RKN35933.1
5cz-TERL-232	MW348097	5changzhou	SRX9369084	601	28	terminase large subunit	partial	uncultured Caudovirales phage	terminase [Variovorax sp. PAMC 28711]	2.69e-108	79.397	WP_068628027.1
5cz-TERL-233	MW348098	5changzhou	SRX9369084	601	25	terminase large subunit	partial	uncultured Caudovirales phage	Terminase large subunit, Lambdalikevirus-type [uncultured Caudovirales phage]	5.8e-92	76.744	CAB4145567.1
5cz-TERL-234	MW348099	5changzhou	SRX9369084	600	37	terminase large subunit	partial	uncultured Caudovirales phage	Terminase large subunit, Lambdalikevirus-type [uncultured Caudovirales phage]	1.52e-122	85.5	CAB4145567.1
5cz-TERL-235	MW348100	5changzhou	SRX9369084	599	27	terminase large subunit	partial	uncultured Caudovirales phage	conserved hypothetical protein [uncultured Spirochaetes bacterium]	6e-23	42.97	VBB39001.1
5cz-TERL-237	MW348102	5changzhou	SRX9369084	589	26	terminase large subunit	partial	uncultured Caudovirales phage	DNA packaging protein [Yersinia pseudotuberculosis]	1.01e-98	68.878	AYX15431.1
5cz-TERL-239	MW348104	5changzhou	SRX9369084	589	27	terminase large subunit	partial	uncultured Caudovirales phage	terminase [Methylophaga sp.]	6e-97	76.84	MAX51623.1
5cz-TERL-241	MW348106	5changzhou	SRX9369084	588	25	terminase large subunit	partial	uncultured Caudovirales phage	hypothetical protein [Actinobacteria bacterium]	3e-83	73.17	NDD26381.1
5cz-TERL-243	MW348108	5changzhou	SRX9369084	586	25	terminase large subunit	partial	uncultured Caudovirales phage	phage_term_2, phage terminase, large subunit, PBSX family [uncultured Caudovirales phage]	3.48e-131	88.205	CAB4162345.1
5cz-TERL-244	MW348109	5changzhou	SRX9369084	584	26	terminase large subunit	partial	uncultured Caudovirales phage	hypothetical protein [Planctomycetes bacterium]	9e-34	63.55	NDG62485.1
5cz-TERL-245	MW348110	5changzhou	SRX9369084	582	25	terminase large subunit	partial	uncultured Caudovirales phage	Terminase large subunit, Lambdalikevirus-type [uncultured Caudovirales phage]	7.43e-69	54.737	CAB4194912.1
5cz-TERL-246	MW348111	5changzhou	SRX9369084	581	30	terminase large subunit	partial	uncultured Caudovirales phage	Archaeophage PsiM2, terminase large subunit [uncultured Caudovirales phage]	5.37e-67	89.147	CAB4130890.1
5cz-TERL-247	MW348112	5changzhou	SRX9369084	581	22	terminase large subunit	partial	uncultured Caudovirales phage	hypothetical protein [Betaproteobacteria bacterium]	3e-89	82.35	NBQ80324.1
5cz-TERL-248	MW348113	5changzhou	SRX9369084	581	40	terminase large subunit	partial	uncultured Caudovirales phage	hypothetical protein [Caulobacteraceae bacterium]	2e-51	77.78	NBW17344.1
5cz-TERL-249	MW348114	5changzhou	SRX9369084	579	26	terminase large subunit	partial	uncultured Caudovirales phage	Terminase RNaseH-like domain containing protein [uncultured Caudovirales phage]	2.65e-61	73.6	CAB4240591.1
5cz-TERL-250	MW348115	5changzhou	SRX9369084	577	26	terminase large subunit	partial	uncultured Caudovirales phage	Archaeophage PsiM2, terminase large subunit [uncultured Caudovirales phage]	2.77e-77	89.844	CAB4168867.1
5cz-TERL-252	MW348117	5changzhou	SRX9369084	575	30	terminase large subunit	partial	uncultured Caudovirales phage	Terminase large subunit, Lambdalikevirus-type [uncultured Caudovirales phage]	1.12e-114	83.246	CAB4159710.1
5cz-TERL-253	MW348118	5changzhou	SRX9369084	573	35	terminase large subunit	partial	uncultured Caudovirales phage	TPA: PBSX family phage terminase large subunit [Methylotenera mobilis]	3e-81	79.74	HBA09945.1
5cz-TERL-254	MW348119	5changzhou	SRX9369084	569	28	terminase large subunit	partial	uncultured Caudovirales phage	hypothetical protein UFOVP931_47 [uncultured Caudovirales phage]	1e-120	94.89	CAB4172129.1
5cz-TERL-255	MW348120	5changzhou	SRX9369084	569	32	terminase large subunit	partial	uncultured Caudovirales phage	Terminase RNaseH-like domain containing protein [uncultured Caudovirales phage]	4.05e-117	87.831	CAB4122798.1
5cz-TERL-256	MW348121	5changzhou	SRX9369084	568	28	terminase large subunit	partial	uncultured Caudovirales phage	Archaeophage PsiM2, terminase large subunit [uncultured Caudovirales phage]	1.66e-58	75.61	CAB4154982.1
5cz-TERL-258	MW348123	5changzhou	SRX9369084	566	25	terminase large subunit	partial	uncultured Caudovirales phage	phage_term_2, phage terminase, large subunit, PBSX family [uncultured Caudovirales phage]	4.8e-109	78.723	CAB4161368.1
5cz-TERL-259	MW348124	5changzhou	SRX9369084	566	30	terminase large subunit	partial	uncultured Caudovirales phage	hypothetical protein [Opitutaceae bacterium]	3e-84	69.75	NBR59932.1
5cz-TERL-260	MW348125	5changzhou	SRX9369084	563	37	terminase large subunit	partial	uncultured Caudovirales phage	Archaeophage PsiM2, terminase large subunit [uncultured Caudovirales phage]	2.88e-63	79.675	CAB4168218.1
5cz-TERL-261	MW348126	5changzhou	SRX9369084	562	30	terminase large subunit	partial	uncultured Caudovirales phage	Archaeophage PsiM2, terminase large subunit [uncultured Caudovirales phage]	2.04e-109	81.283	CAB4154982.1
5cz-TERL-262	MW348127	5changzhou	SRX9369084	561	25	terminase large subunit	partial	uncultured Caudovirales phage	PBSX family phage terminase large subunit [Blastopirellula sp.]	4.49e-28	50	PHR99257.1
5cz-TERL-263	MW348128	5changzhou	SRX9369084	558	26	terminase large subunit	partial	uncultured Caudovirales phage	hypothetical protein [Actinobacteria bacterium]	8e-112	83.87	NBU58160.1
5cz-TERL-264	MW348129	5changzhou	SRX9369084	556	38	terminase large subunit	partial	uncultured Caudovirales phage	COG4626 Phage terminase-like protein, large subunit [uncultured Caudovirales phage]	2e-48	64.89	CAB4161260.1
5cz-TERL-265	MW348130	5changzhou	SRX9369084	554	25	terminase large subunit	partial	uncultured Caudovirales phage	COG4626 Phage terminase-like protein, large subunit [uncultured Caudovirales phage]	5e-63	56.97	CAB4152589.1
5cz-TERL-266	MW348131	5changzhou	SRX9369084	553	26	terminase large subunit	partial	uncultured Caudovirales phage	Terminase large subunit, Lambdalikevirus-type [uncultured Caudovirales phage]	1.55e-53	50.538	CAB4195010.1
5cz-TERL-267	MW348132	5changzhou	SRX9369084	552	32	terminase large subunit	partial	uncultured Caudovirales phage	Terminase large subunit, Lambdalikevirus-type [uncultured Caudovirales phage]	2.41e-67	62.209	CAB4167322.1
5cz-TERL-268	MW348133	5changzhou	SRX9369084	548	34	terminase large subunit	partial	uncultured Caudovirales phage	hypothetical protein [Alphaproteobacteria bacterium]	4e-53	66.67	NCA77973.1
5cz-TERL-269	MW348134	5changzhou	SRX9369084	547	28	terminase large subunit	partial	uncultured Caudovirales phage	XtmB Phage terminase large subunit [uncultured Caudovirales phage]	1.48e-112	85.165	CAB4153185.1
5cz-TERL-270	MW348135	5changzhou	SRX9369084	546	35	terminase large subunit	partial	uncultured Caudovirales phage	hypothetical protein [Caulobacteraceae bacterium]	6e-121	91.71	NBW16078.1
5cz-TERL-272	MW348137	5changzhou	SRX9369084	544	28	terminase large subunit	partial	uncultured Caudovirales phage	terminase large subunit [Actinobacteria bacterium]	6e-88	72.93	NBV95619.1
5cz-TERL-273	MW348138	5changzhou	SRX9369084	544	46	terminase large subunit	partial	uncultured Caudovirales phage	Terminase large subunit, Lambdalikevirus-type [uncultured Caudovirales phage]	1.03e-121	93.37	CAB5238483.1
5cz-TERL-274	MW348139	5changzhou	SRX9369084	541	27	terminase large subunit	partial	uncultured Caudovirales phage	large subunit terminase [Freshwater phage uvFW-CGR-AMD-COM-C455]	3.79e-84	64.641	ANH49500.1
5cz-TERL-275	MW348140	5changzhou	SRX9369084	541	34	terminase large subunit	partial	uncultured Caudovirales phage	hypothetical protein [Arachidicoccus sp. B3-10]	5.97e-23	41.667	WP_131329801.1
5cz-TERL-277	MW348142	5changzhou	SRX9369084	539	47	terminase large subunit	partial	uncultured Caudovirales phage	XtmB Phage terminase large subunit [uncultured Caudovirales phage]	1e-112	82.682	CAB4202919.1
5cz-TERL-278	MW348143	5changzhou	SRX9369084	539	57	terminase large subunit	partial	uncultured Caudovirales phage	hypothetical protein [Methylocystaceae bacterium]	3e-114	90.5	NDB70176.1
5cz-TERL-279	MW348144	5changzhou	SRX9369084	538	24	terminase large subunit	partial	uncultured Caudovirales phage	Archaeophage PsiM2, terminase large subunit [uncultured Caudovirales phage]	6.29e-117	89.326	CAB4129566.1
5cz-TERL-280	MW348145	5changzhou	SRX9369084	538	26	terminase large subunit	partial	uncultured Caudovirales phage	XtmB Phage terminase large subunit [uncultured Caudovirales phage]	4.49e-69	81.6	CAB5225451.1
5cz-TERL-281	MW348146	5changzhou	SRX9369084	537	33	terminase large subunit	partial	uncultured Caudovirales phage	XtmB Phage terminase large subunit [uncultured Caudovirales phage]	1.16e-62	83.478	CAB5225451.1
5cz-TERL-284	MW348149	5changzhou	SRX9369084	535	28	terminase large subunit	partial	uncultured Caudovirales phage	Terminase large subunit, Lambdalikevirus-type, partial [uncultured Caudovirales phage]	1.15e-57	54.819	CAB4221928.1
5cz-TERL-285	MW348150	5changzhou	SRX9369084	535	27	terminase large subunit	partial	uncultured Caudovirales phage	terminase-like family protein [Caedimonas varicaedens]	6.22e-39	41.667	GAO98963.1
5cz-TERL-287	MW348152	5changzhou	SRX9369084	533	25	terminase large subunit	partial	uncultured Caudovirales phage	COG4695 Phage-related protein [uncultured Caudovirales phage]	5e-93	73.6	CAB4148900.1
5cz-TERL-288	MW348153	5changzhou	SRX9369084	533	33	terminase large subunit	partial	uncultured Caudovirales phage	PBSX family phage terminase large subunit [Betaproteobacteria bacterium]	4e-51	69.64	NDG19857.1
5cz-TERL-289	MW348154	5changzhou	SRX9369084	532	58	terminase large subunit	partial	uncultured Caudovirales phage	terminase large subunit [Acidovorax carolinensis]	4.53e-71	70.909	WP_086912680.1
5cz-TERL-290	MW348155	5changzhou	SRX9369084	532	30	terminase large subunit	partial	uncultured Caudovirales phage	hypothetical protein [Actinobacteria bacterium]	4e-100	84.75	NDC81989.1
5cz-TERL-291	MW348156	5changzhou	SRX9369084	530	26	terminase large subunit	partial	uncultured Caudovirales phage	hypothetical protein [Altererythrobacter sp.]	2e-92	75	NBS24484.1
5cz-TERL-292	MW348157	5changzhou	SRX9369084	526	75	terminase large subunit	partial	uncultured Caudovirales phage	Terminase RNaseH-like domain containing protein [uncultured Caudovirales phage]	1.79e-105	82.759	CAB4157329.1
5cz-TERL-293	MW348158	5changzhou	SRX9369084	523	22	terminase large subunit	partial	uncultured Caudovirales phage	large terminase [Pontimonas phage phiPsal1]	2.12e-44	64.234	AUV61411.1
5cz-TERL-294	MW348159	5changzhou	SRX9369084	523	40	terminase large subunit	partial	uncultured Caudovirales phage	Terminase large subunit, Lambdalikevirus-type [uncultured Caudovirales phage]	2.4e-84	68.391	CAB4167322.1
5cz-TERL-295	MW348160	5changzhou	SRX9369084	522	36	terminase large subunit	partial	uncultured Caudovirales phage	Terminase large subunit, Lambdalikevirus-type [uncultured Caudovirales phage]	1.48e-66	61.85	CAB4186102.1
5cz-TERL-296	MW348161	5changzhou	SRX9369084	521	27	terminase large subunit	partial	uncultured Caudovirales phage	TPA: hypothetical protein [Acidimicrobiaceae bacterium]	1e-77	74.56	HBU01525.1
5cz-TERL-297	MW348162	5changzhou	SRX9369084	521	33	terminase large subunit	partial	uncultured Caudovirales phage	PBSX family phage terminase large subunit [Actinobacteria bacterium]	9.28e-28	78.313	PZM94998.1
5cz-TERL-298	MW348163	5changzhou	SRX9369084	521	28	terminase large subunit	partial	uncultured Caudovirales phage	hypothetical protein A4S16_03475 [Proteobacteria bacterium SG_bin6]	2.05e-69	63.429	OQW44361.1
5cz-TERL-299	MW348164	5changzhou	SRX9369084	521	32	terminase large subunit	partial	uncultured Caudovirales phage	phage portal protein [Holophagae bacterium]	8e-25	50.48	NLH10747.1
5cz-TERL-300	MW348165	5changzhou	SRX9369084	521	28	terminase large subunit	partial	uncultured Caudovirales phage	hypothetical protein [Kiritimatiellaceae bacterium]	6e-89	76	MAS97507.1
5cz-TERL-301	MW348166	5changzhou	SRX9369084	520	23	terminase large subunit	partial	uncultured Caudovirales phage	hypothetical protein [Micrococcales bacterium]	2e-85	81.5	NBR22430.1
5cz-TERL-302	MW348167	5changzhou	SRX9369084	519	31	terminase large subunit	partial	uncultured Caudovirales phage	XtmB Phage terminase large subunit [uncultured Caudovirales phage]	2.04e-104	86.047	CAB5217821.1
5cz-TERL-303	MW348168	5changzhou	SRX9369084	519	36	terminase large subunit	partial	uncultured Caudovirales phage	Archaeophage PsiM2, terminase large subunit [uncultured Caudovirales phage]	2.33e-91	83.721	CAB5224169.1
5cz-TERL-305	MW348170	5changzhou	SRX9369084	518	25	terminase large subunit	partial	uncultured Caudovirales phage	Terminase large subunit, Lambdalikevirus-type [uncultured Caudovirales phage]	1.63e-103	84.884	CAB4149367.1
5cz-TERL-306	MW348171	5changzhou	SRX9369084	517	25	terminase large subunit	partial	uncultured Caudovirales phage	hypothetical protein DIU56_17165 [Proteobacteria bacterium]	9.5e-82	69.591	PZN74938.1
5cz-TERL-307	MW348172	5changzhou	SRX9369084	517	35	terminase large subunit	partial	uncultured Caudovirales phage	hypothetical protein [Actinobacteria bacterium]	2e-80	94.44	NDE12964.1
5cz-TERL-309	MW348174	5changzhou	SRX9369084	512	28	terminase large subunit	partial	uncultured Caudovirales phage	COG5323 Uncharacterized conserved protein [uncultured Caudovirales phage]	6e-70	70.95	CAB5228729.1
5cz-TERL-310	MW348175	5changzhou	SRX9369084	511	26	terminase large subunit	partial	uncultured Caudovirales phage	Archaeophage PsiM2, terminase large subunit [uncultured Caudovirales phage]	1.29e-54	71.56	CAB4134621.1
5cz-TERL-312	MW348177	5changzhou	SRX9369084	510	27	terminase large subunit	partial	uncultured Caudovirales phage	Terminase RNaseH-like domain containing protein [uncultured Caudovirales phage]	3.22e-104	85.207	CAB4130897.1
5cz-TERL-313	MW348178	5changzhou	SRX9369084	510	46	terminase large subunit	partial	uncultured Caudovirales phage	PBSX family phage terminase large subunit [Micrococcales bacterium]	3e-75	76.39	NBR26342.1
5cz-TERL-314	MW348179	5changzhou	SRX9369084	509	28	terminase large subunit	partial	uncultured Caudovirales phage	Terminase large subunit, Lambdalikevirus-type [uncultured Caudovirales phage]	2.16e-55	86.139	CAB4121574.1
5cz-TERL-315	MW348180	5changzhou	SRX9369084	507	44	terminase large subunit	partial	uncultured Caudovirales phage	Terminase large subunit, Lambdalikevirus-type [uncultured Caudovirales phage]	2.88e-84	93.798	CAB4158755.1
5cz-TERL-316	MW348181	5changzhou	SRX9369084	507	38	terminase large subunit	partial	uncultured Caudovirales phage	terminase, partial [Deltaproteobacteria bacterium]	1.23e-42	46.012	RLB96615.1
5cz-TERL-317	MW348182	5changzhou	SRX9369084	504	35	terminase large subunit	partial	uncultured Caudovirales phage	PBSX family phage terminase large subunit [Micrococcales bacterium]	5e-87	78.85	NBR26342.1
5cz-TERL-318	MW348183	5changzhou	SRX9369084	504	24	terminase large subunit	partial	uncultured Caudovirales phage	XtmB Phage terminase large subunit [uncultured Caudovirales phage]	4.98e-66	84.615	CAB4142072.1
5cz-TERL-320	MW348185	5changzhou	SRX9369084	501	32	terminase large subunit	partial	uncultured Caudovirales phage	Archaeophage PsiM2, terminase large subunit [uncultured Caudovirales phage]	4.4e-104	86.747	CAB4196280.1
5cz-TERL-321	MW348186	5changzhou	SRX9369084	500	34	terminase large subunit	partial	uncultured Caudovirales phage	PBSX family phage terminase large subunit [Achromobacter xylosoxidans]	7.05e-102	84.94	PNL98338.1
5cz-TERL-322	MW348187	5changzhou	SRX9369084	500	35	terminase large subunit	partial	uncultured Caudovirales phage	COG4626 Phage terminase-like protein, large subunit [uncultured Caudovirales phage]	3e-94	78.92	CAB4141878.1
5cz-TERL-323	MW348188	5changzhou	SRX9369084	495	70	terminase large subunit	partial	uncultured Caudovirales phage	PBSX family phage terminase large subunit [Flavobacteriia bacterium]	3e-65	80	NDA99115.1
5cz-TERL-325	MW348190	5changzhou	SRX9369084	452	28	terminase large subunit	partial	uncultured Caudovirales phage	hypothetical protein [Betaproteobacteria bacterium]	4e-50	66.67	NDG20034.1
5cz-TERL-326	MW348191	5changzhou	SRX9369084	450	24	terminase large subunit	partial	uncultured Caudovirales phage	phage terminase large subunit [Pseudomonas agarici]	3.15e-45	71.717	SEL85446.1
5cz-TERL-327	MW348192	5changzhou	SRX9369084	440	58	terminase large subunit	partial	uncultured Caudovirales phage	hypothetical protein [Methylocystaceae bacterium]	2e-56	89.74	NDB70176.1
6nt-CRESS-1	MW348193	6nantong	SRX9369340	2653	160	replication-associated protein	partial	unclassified CRESS DNA virus	viral coat protein [CRESS virus sp.]	1.16e-157	57.432	AXH74708.1
6nt-CRESS-2	MW348194	6nantong	SRX9369340	2368	135	replication-associated protein	complete	unclassified CRESS DNA virus	putative viral replication protein [CRESS virus sp.]	3.48e-38	34.868	AYP28691.1
6nt-CRESS-3	MW348195	6nantong	SRX9369340	2062	2215	replication-associated protein	complete	unclassified CRESS DNA virus	replication-associated protein [Avon-Heathcote Estuary associated circular virus 3]	2.25e-52	40.569	AJP36345.1
6nt-CRESS-4	MW348196	6nantong	SRX9369340	1348	84	replication-associated protein	partial	unclassified CRESS DNA virus	replication protein [CRESS virus sp.]	5.41e-39	37.129	AXQ66064.1
6nt-CRESS-5	MW348197	6nantong	SRX9369340	1315	111	replication-associated protein	complete	Circoviridae	putative viral replication protein [Circoviridae sp.]	8.19e-111	51.258	AYP28878.1
6nt-CRESS-6	MW348198	6nantong	SRX9369340	1306	96	replication-associated protein	partial	unclassified CRESS DNA virus	putative viral replication protein [CRESS virus sp.]	2.34e-44	37.162	AXH74131.1
6nt-CRESS-8	MW348199	6nantong	SRX9369340	1116	50	replication-associated protein	partial	unclassified CRESS DNA virus	replication-associated protein [CRESS virus sp.]	5.11e-45	37.407	QKN88850.1
6nt-CRESS-10	MW348200	6nantong	SRX9369340	968	126	replication-associated protein	partial	unclassified CRESS DNA virus	putative viral replication protein [CRESS virus sp.]	4.89e-115	55.882	AXQ66326.1
6nt-CRESS-12	MW348201	6nantong	SRX9369340	774	47	replication-associated protein	partial	unclassified CRESS DNA virus	putative viral replication protein [CRESS virus sp.]	3.41e-104	54.839	AXQ66326.1
6nt-CRESS-13	MW348202	6nantong	SRX9369340	701	101	replication-associated protein	partial	unclassified CRESS DNA virus	putative viral replication protein [CRESS virus sp.]	6.52e-58	48.611	AXQ65598.1
6nt-CRESS-15	MW348203	6nantong	SRX9369340	600	36	replication-associated protein	partial	unclassified CRESS DNA virus	replication-associated protein [CRESS virus sp.]	1.73e-31	38.122	AYP28961.1
6nt-CRESS-16	MW348204	6nantong	SRX9369340	587	28	replication-associated protein	partial	unclassified CRESS DNA virus	Rep [Bat circovirus]	2.33e-52	51.974	AIF76274.1
6nt-CRESS-17	MW348205	6nantong	SRX9369340	509	27	replication-associated protein	partial	unclassified CRESS DNA virus	replication-associated protein [CRESS virus sp.]	4.04e-37	41.104	QJI53694.1
6nt-CRESS-18	MW348206	6nantong	SRX9369340	498	117	replication-associated protein	partial	unclassified CRESS DNA virus	putative viral replication protein [CRESS virus sp.]	8.31e-78	67.273	AYP28737.1
6nt-CRESS-19	MW348207	6nantong	SRX9369340	351	25	replication-associated protein	partial	unclassified CRESS DNA virus	putative viral replication protein [CRESS virus sp.]	4.51e-39	58.491	AXQ65598.1
6nt-micro-1	MW348208	6nantong	SRX9369340	834	33	major capsid protein	partial	Microviridae	putative major capsid protein [Gokushovirinae GAIR4]	6.34e-143	73.427	ALE15077.1
6nt-micro-2	MW348209	6nantong	SRX9369340	674	32	major capsid protein	partial	Microviridae	major capsid protein [Capybara microvirus Cap3_SP_645]	3.78e-128	87.192	QCS36701.1
6nt-micro-3	MW348210	6nantong	SRX9369340	674	37	major capsid protein	partial	Microviridae	major capsid protein [Microviridae sp.]	1.04e-86	64.414	AXL14953.1
6nt-micro-4	MW348211	6nantong	SRX9369340	633	36	major capsid protein	partial	Microviridae	major capsid protein [Microviridae sp.]	4.13e-116	80.311	AXL14535.1
6nt-micro-5	MW348212	6nantong	SRX9369340	524	23	major capsid protein	partial	Microviridae	major capsid protein [Capybara microvirus Cap3_SP_645]	1.96e-99	88.75	QCS36701.1
6nt-micro-6	MW348213	6nantong	SRX9369340	515	24	major capsid protein	partial	Microviridae	major capsid protein, partial [uncultured Microviridae]	5.12e-90	88.811	AKU74950.1
6nt-micro-7	MW348214	6nantong	SRX9369340	510	26	major capsid protein	partial	Microviridae	major capsid protein [Microviridae sp.]	1.42e-96	88.591	AXL14491.1
6nt-RDRP-1	MW348215	6nantong	SRX9369340	9108	1260	RNA dependent RNA polymerase	complete	unclassified Riboviria	hypotheticalprotein 1 [Beihai picorna-like virus 46]	0	56.052	YP_009333533.1
6nt-RDRP-2	MW348216	6nantong	SRX9369340	8935	4866	RNA dependent RNA polymerase	complete	unclassified Riboviria	hypotheticalprotein 1 [Hubei picorna-like virus 2]	0	41.308	YP_009337238.1
6nt-RDRP-3	MW348217	6nantong	SRX9369340	8922	949	RNA dependent RNA polymerase	complete	unclassified Riboviria	hypotheticalprotein 1 [Hubei picorna-like virus 2]	0	41.484	YP_009337238.1
6nt-RDRP-4	MW348218	6nantong	SRX9369340	8773	1895	RNA dependent RNA polymerase	complete	unclassified Riboviria	hypotheticalprotein 2 [Ubei picorna-like virus 3]	2.68e-149	39.681	YP_009345030.1
6nt-RDRP-5	MW348219	6nantong	SRX9369340	8363	2509	RNA dependent RNA polymerase	complete	unclassified Riboviria	hypotheticalprotein 1 [Wenzhou picorna-like virus 50]	2.66e-31	32.52	APG78567.1
6nt-RDRP-6	MW348220	6nantong	SRX9369340	6506	506	RNA dependent RNA polymerase	partial	unclassified Riboviria	hypotheticalprotein [Sanxia picorna-like virus 8]	0	41.544	YP_009337791.1
6nt-RDRP-7	MW348221	6nantong	SRX9369340	4887	218	RNA dependent RNA polymerase	partial	unclassified Riboviria	hypotheticalprotein 1 [Hubei picorna-like virus 5]	0	52.259	YP_009337168.1
6nt-RDRP-8	MW348222	6nantong	SRX9369340	6069	674	RNA dependent RNA polymerase	complete	unclassified Picornavirales	nonstructuralpolyprotein [Clinch picorna-like virus 1]	0	39.29	QNL09586.1
6nt-RDRP-9	MW348223	6nantong	SRX9369340	4312	181	RNA dependent RNA polymerase	partial	Marnaviridae	|hypotheticalprotein 1 [Marnaviridae sp.]	0	48.38	QIN96623.1
6nt-RDRP-10	MW348224	6nantong	SRX9369340	2933	599	RNA dependent RNA polymerase	partial	unclassified Riboviria	hypotheticalprotein 1 [Sanxia picorna-like virus 9]	0	57.444	YP_009337755.1
6nt-RDRP-11	MW348225	6nantong	SRX9369340	5045	480	RNA dependent RNA polymerase	partial	unclassified Riboviria	hypotheticalprotein 1 [Hubei leech virus 4]	0	46.301	APG79016.1
6nt-RDRP-12	MW348226	6nantong	SRX9369340	4248	532	RNA dependent RNA polymerase	partial	unclassified Riboviria	hypotheticalprotein [Sanxia picorna-like virus 8]	0	76.346	YP_009337791.1
6nt-RDRP-13	MW348227	6nantong	SRX9369340	2621	172	RNA dependent RNA polymerase	partial	unclassified Riboviria	RNA-dependentRNA polymerase [Riboviria sp.]	1.49e-180	57.08	QDH87633.1
6nt-RDRP-14	MW348228	6nantong	SRX9369340	3923	112	RNA dependent RNA polymerase	partial	unclassified Picornavirales	RNA-dependentRNA polymerase [Picornavirales sp.]	0	38.897	QDH87658.1
6nt-RDRP-15	MW348229	6nantong	SRX9369340	1603	264	RNA dependent RNA polymerase	partial	unclassified Picornavirales	nonstructuralpolyprotein [Robinvale bee virus 8]	3.11e-124	63.667	AWK77875.1
6nt-RDRP-16	MW348230	6nantong	SRX9369340	2778	750	RNA dependent RNA polymerase	partial	unclassified Riboviria	hypotheticalprotein 1 [Riboviria sp.]	0	62.994	QKN88911.1
6nt-RDRP-17	MW348231	6nantong	SRX9369340	2262	128	RNA dependent RNA polymerase	partial	unclassified Riboviria	replicativeprotein [Cragig virus 1]	1.25e-130	43.902	YP_009553171.1
6nt-RDRP-19	MW348232	6nantong	SRX9369340	1701	109	RNA dependent RNA polymerase	partial	unclassified Riboviria	hypotheticalprotein 1 [Riboviria sp.]	2.42e-155	47.917	QKN88911.1
6nt-RDRP-20	MW348233	6nantong	SRX9369340	1624	101	RNA dependent RNA polymerase	partial	unclassified Riboviria	hypotheticalprotein 1 [Beihai picorna-like virus 47]	1.58e-171	58.77	YP_009333390.1
6nt-RDRP-21	MW348234	6nantong	SRX9369340	1921	187	RNA dependent RNA polymerase	partial	unclassified Riboviria	hypotheticalprotein 1 [Hubei leech virus 4]	0	73.626	APG79016.1
6nt-RDRP-22	MW348235	6nantong	SRX9369340	1856	66	RNA dependent RNA polymerase	partial	Marnaviridae	gp1[Marine RNA virus SF-2]	0	72.977	YP_009666360.1
6nt-RDRP-23	MW348236	6nantong	SRX9369340	1606	47	RNA dependent RNA polymerase	partial	unclassified Picornavirales	nonstructuralpolyprotein [Robinvale bee virus 8]	8.67e-27	28.079	AWK77875.1
6nt-RDRP-24	MW348237	6nantong	SRX9369340	855	47	RNA dependent RNA polymerase	partial	unclassified Riboviria	hypotheticalprotein 1 [Changjiang tombus-like virus 9]	1.36e-108	60.481	YP_009337417.1
6nt-RDRP-26	MW348238	6nantong	SRX9369340	1326	60	RNA dependent RNA polymerase	partial	unclassified Picornavirales	nonstructuralpolyprotein [Robinvale bee virus 8]	0	66.901	AWK77875.1
6nt-RDRP-27	MW348239	6nantong	SRX9369340	1245	95	RNA dependent RNA polymerase	partial	unclassified Riboviria	hypotheticalprotein [Sanxia picorna-like virus 8]	0	80.482	YP_009337791.1
6nt-RDRP-29	MW348240	6nantong	SRX9369340	563	51	RNA dependent RNA polymerase	partial	unclassified Riboviria	hypotheticalprotein 1 [Changjiang tombus-like virus 9]	3.05e-16	30.516	YP_009337417.1
6nt-RDRP-31	MW348241	6nantong	SRX9369340	599	35	RNA dependent RNA polymerase	partial	unclassified Riboviria	hypotheticalprotein 1 [Changjiang tombus-like virus 9]	2.93e-31	38.889	YP_009337417.1
6nt-RDRP-32	MW348242	6nantong	SRX9369340	1024	67	RNA dependent RNA polymerase	partial	unclassified Riboviria	hypotheticalprotein 1 [Hubei picorna-like virus 2]	6.49e-130	58.58	YP_009337238.1
6nt-RDRP-33	MW348243	6nantong	SRX9369340	1022	35	RNA dependent RNA polymerase	partial	Dicistroviridae	nonstructuralpolyprotein [Aphid lethal paralysis virus]	3.38e-38	30.312	AUG68732.1
6nt-RDRP-34	MW348244	6nantong	SRX9369340	998	50	RNA dependent RNA polymerase	partial	unclassified Riboviria	hypotheticalprotein 1 [Changjiang tombus-like virus 9]	8.97e-40	36.859	YP_009337417.1
6nt-RDRP-35	MW348245	6nantong	SRX9369340	973	34	RNA dependent RNA polymerase	partial	unclassified Marnaviridae	hypotheticalprotein 1 [Marnaviridae sp.]	2.65e-132	62.963	QJI53799.1
6nt-RDRP-37	MW348246	6nantong	SRX9369340	425	26	RNA dependent RNA polymerase	partial	unclassified Riboviria	hypotheticalprotein 3 [Wenzhou tombus-like virus 5]	2.72e-30	55.462	YP_009342292.1
6nt-RDRP-38	MW348247	6nantong	SRX9369340	799	33	RNA dependent RNA polymerase	partial	unclassified Riboviria	hypotheticalprotein 2 [Wenzhou tombus-like virus 5]	1.28e-102	57.09	YP_009342291.1
6nt-RDRP-40	MW348248	6nantong	SRX9369340	737	60	RNA dependent RNA polymerase	partial	unclassified Dicistroviridae	hypotheticalprotein 1 [Kummerowia striata dicistrovirus]	4.37e-43	39.834	QKK13171.1
6nt-RDRP-41	MW348249	6nantong	SRX9369340	723	37	RNA dependent RNA polymerase	partial	unclassified Riboviria	hypotheticalprotein 1 [Hubei leech virus 4]	2.76e-112	71.008	APG79016.1
6nt-RDRP-43	MW348250	6nantong	SRX9369340	689	33	RNA dependent RNA polymerase	partial	Solemoviridae	RNA-dependentRNA polymerase [Soybean yellow common mosaic virus]	1.32e-141	87.5	AEO16607.1
6nt-RDRP-45	MW348252	6nantong	SRX9369340	678	31	RNA dependent RNA polymerase	partial	unclassified Riboviria	hypotheticalprotein 1 [Beihai picorna-like virus 49]	1.6e-106	94.118	YP_009333504.1
6nt-RDRP-47	MW348253	6nantong	SRX9369340	674	32	RNA dependent RNA polymerase	partial	unclassified Picornavirales	hypotheticalprotein [Ginkgo biloba picorna-like virus]	2.04e-35	38.739	QKK82976.1
6nt-RDRP-48	MW348254	6nantong	SRX9369340	635	28	RNA dependent RNA polymerase	partial	unclassified Marnaviridae	hypotheticalprotein 1 [Marnaviridae sp.]	3.94e-144	98.578	QJI53803.1
6nt-RDRP-49	MW348255	6nantong	SRX9369340	586	32	RNA dependent RNA polymerase	partial	unclassified Riboviria	hypotheticalprotein 2 [Wenzhou tombus-like virus 5]	2.62e-75	58.163	YP_009342291.1
6nt-RDRP-50	MW348256	6nantong	SRX9369340	579	31	RNA dependent RNA polymerase	partial	unclassified Riboviria	RNA-dependentRNA polymerase [Riboviria sp.]	2.38e-67	60.947	QDH87633.1
6nt-RDRP-53	MW348258	6nantong	SRX9369340	515	28	RNA dependent RNA polymerase	partial	unclassified Riboviria	hypotheticalprotein 2 [Wenzhou tombus-like virus 5]	1.46e-53	55.901	YP_009342291.1
6nt-RDRP-54	MW348259	6nantong	SRX9369340	513	28	RNA dependent RNA polymerase	partial	unclassified Riboviria	hypotheticalprotein 1 [Changjiang picorna-like virus 13]	7.18e-48	52.047	YP_009336781.1
6nt-RDRP-55	MW348260	6nantong	SRX9369340	500	27	RNA dependent RNA polymerase	partial	unclassified Riboviria	RNA-dependentRNA polymerase [Riboviria sp.]	7.7e-13	43.902	QDH87633.1
6nt-RDRP-56	MW348261	6nantong	SRX9369340	496	25	RNA dependent RNA polymerase	partial	unclassified Riboviria	RNA-dependentRNA polymerase [Riboviria sp.]	2.2e-15	34.81	QDH89666.1
6nt-RDRP-57	MW348262	6nantong	SRX9369340	494	35	RNA dependent RNA polymerase	partial	unclassified Riboviria	hypotheticalprotein 2 [Wenzhou tombus-like virus 5]	5.14e-70	65.031	YP_009342291.1
6nt-RDRP-58	MW348263	6nantong	SRX9369340	484	31	RNA dependent RNA polymerase	partial	unclassified Riboviria	hypotheticalprotein [Sanxia picorna-like virus 8]	9.52e-37	44.586	YP_009337791.1
6nt-RDRP-59	MW348264	6nantong	SRX9369340	458	29	RNA dependent RNA polymerase	partial	unclassified Riboviria	hypotheticalprotein 2 [Hubei unio douglasiae virus 2]	4.62e-108	99.342	YP_009336653.1
6nt-RDRP-60	MW348265	6nantong	SRX9369340	453	26	RNA dependent RNA polymerase	partial	unclassified Riboviria	hypotheticalprotein 1 [Changjiang picorna-like virus 13]	1.01e-18	38.732	YP_009336781.1
6nt-RDRP-61	MW348266	6nantong	SRX9369340	453	27	RNA dependent RNA polymerase	partial	unclassified Picornavirales	nonstructuralpolyprotein, partial [Robinvale bee virus 7]	5.59e-53	68.667	AWK77877.1
6nt-RDRP-62	MW348267	6nantong	SRX9369340	438	29	RNA dependent RNA polymerase	partial	Picornaviridae	RNA-dependentRNA polymerase [Picornavirales sp.]	4.57e-57	64.138	QDH87658.1
6nt-RDRP-63	MW348268	6nantong	SRX9369340	423	41	RNA dependent RNA polymerase	partial	unclassified Riboviria	hypotheticalprotein 1 [Wenling picorna-like virus 4]	2.86e-05	33.01	YP_009336627.1
6nt-RDRP-64	MW348269	6nantong	SRX9369340	390	24	RNA dependent RNA polymerase	partial	unclassified Picornavirales	hypotheticalprotein 1 [Tioga picorna-like virus 1]	1.47e-68	92.248	YP_009423854.1
6nt-RDRP-65	MW348270	6nantong	SRX9369340	385	26	RNA dependent RNA polymerase	partial	unclassified Picornavirales	hypotheticalprotein [Ginkgo biloba picorna-like virus]	1.7e-22	42.963	QKK82976.1
6nt-RDRP-66	MW348271	6nantong	SRX9369340	372	22	RNA dependent RNA polymerase	partial	unclassified Riboviria	hypotheticalprotein 1 [Changjiang picorna-like virus 4]	3.24e-31	51.852	YP_009336546.1
6nt-RDRP-67	MW348272	6nantong	SRX9369340	283	30	RNA dependent RNA polymerase	partial	unclassified Riboviria	hypotheticalprotein [Wenzhou picorna-like virus 16]	2.73e-25	47.872	YP_009336962.1
6nt-TERL-1	MW348273	6nantong	SRX9369340	2756	3651	terminase large subunit	complete	uncultured Caudovirales phage	hypothetical protein [Caulobacteraceae bacterium]	0	90.07	NBW13166.1
6nt-TERL-2	MW348274	6nantong	SRX9369340	2745	103	terminase large subunit	complete	uncultured Caudovirales phage	hypothetical protein [Parvibaculum sp.]	0	64.94	MAN61746.1
6nt-TERL-3	MW348275	6nantong	SRX9369340	2705	2386	terminase large subunit	complete	uncultured Caudovirales phage	terminase large subunit [uncultured Mediterranean phage uvMED]	2.32e-127	40.257	BAQ84353.1
6nt-TERL-4	MW348276	6nantong	SRX9369340	2695	3852	terminase large subunit	complete	uncultured Caudovirales phage	hypothetical protein [Actinobacteria bacterium]	0	90.36	NDD97266.1
6nt-TERL-5	MW348277	6nantong	SRX9369340	2637	1911	terminase large subunit	complete	uncultured Caudovirales phage	hypothetical protein [Verrucomicrobia bacterium]	0	78.34	NBS05647.1
6nt-TERL-6	MW348278	6nantong	SRX9369340	2616	1468	terminase large subunit	complete	uncultured Caudovirales phage	hypothetical protein [Actinobacteria bacterium]	0	89.86	NDD97266.1
6nt-TERL-7	MW348279	6nantong	SRX9369340	2561	225	terminase large subunit	complete	uncultured Caudovirales phage	hypothetical protein [Caulobacteraceae bacterium]	0	74.29	NBW17344.1
6nt-TERL-8	MW348280	6nantong	SRX9369340	2525	232	terminase large subunit	complete	uncultured Caudovirales phage	terminase large subunit [Mycobacteriaceae bacterium]	0	68.8	NBP84797.1
6nt-TERL-9	MW348281	6nantong	SRX9369340	2510	264	terminase large subunit	complete	uncultured Caudovirales phage	COG4626 Phage terminase-like protein, large subunit [uncultured Caudovirales phage]	0	76.05	CAB4157882.1
6nt-TERL-10	MW348282	6nantong	SRX9369340	2483	500	terminase large subunit	complete	uncultured Caudovirales phage	hypothetical protein [Caulobacteraceae bacterium]	1e-128	48.31	NBW21714.1
6nt-TERL-12	MW348284	6nantong	SRX9369340	2409	2977	terminase large subunit	complete	uncultured Caudovirales phage	hypothetical protein [Actinobacteria bacterium]	0	89.54	NDD97266.1
6nt-TERL-13	MW348285	6nantong	SRX9369340	2380	4411	terminase large subunit	complete	uncultured Caudovirales phage	hypothetical protein [Caulobacteraceae bacterium]	0	88.76	NBW13166.1
6nt-TERL-14	MW348286	6nantong	SRX9369340	2345	445	terminase large subunit	complete	uncultured Caudovirales phage	PBSX family phage terminase large subunit [Pelagibacterales bacterium]	0	70.5	MBC8306630.1
6nt-TERL-15	MW348287	6nantong	SRX9369340	2342	161	terminase large subunit	complete	uncultured Caudovirales phage	Archaeophage PsiM2, terminase large subunit [uncultured Caudovirales phage]	0	66.926	CAB4195888.1
6nt-TERL-16	MW348288	6nantong	SRX9369340	2312	196	terminase large subunit	complete	uncultured Caudovirales phage	terminase large subunit [Caulobacteraceae bacterium]	0	61.62	NBW18956.1
6nt-TERL-17	MW348289	6nantong	SRX9369340	2311	495	terminase large subunit	complete	uncultured Caudovirales phage	phage terminase large subunit [Desulforhopalus singaporensis]	9.74e-146	46.004	WP_176761353.1
6nt-TERL-18	MW348290	6nantong	SRX9369340	2292	62	terminase large subunit	complete	uncultured Caudovirales phage	Phage Terminase [Sporotomaculum syntrophicum]	2.05e-165	47.233	KAF1084848.1
6nt-TERL-19	MW348291	6nantong	SRX9369340	2287	153	terminase large subunit	complete	uncultured Caudovirales phage	DNA-packaging protein [Thermoactinomyces sp. DSM 45892]	1.77e-140	60.849	WP_093290745.1
6nt-TERL-20	MW348292	6nantong	SRX9369340	2266	95	terminase large subunit	complete	uncultured Caudovirales phage	hypothetical protein [Altererythrobacter sp.]	0	80.54	NBS24484.1
6nt-TERL-22	MW348294	6nantong	SRX9369340	2252	226	terminase large subunit	complete	uncultured Caudovirales phage	hypothetical protein [Caulobacteraceae bacterium]	9e-133	48.58	NBW21714.1
6nt-TERL-23	MW348295	6nantong	SRX9369340	2249	95	terminase large subunit	complete	uncultured Caudovirales phage	Terminase large subunit, Lambdalikevirus-type [uncultured Caudovirales phage]	0	80.651	CAB4121574.1
6nt-TERL-24	MW348296	6nantong	SRX9369340	2232	81	terminase large subunit	complete	uncultured Caudovirales phage	hypothetical protein [Planctomycetes bacterium]	0	78.29	NDG62485.1
6nt-TERL-25	MW348297	6nantong	SRX9369340	2225	266	terminase large subunit	complete	uncultured Caudovirales phage	Bacteriophage terminase, large subunit [uncultured Caudovirales phage]	0	77.057	CAB5214229.1
6nt-TERL-26	MW348298	6nantong	SRX9369340	2207	311	terminase large subunit	complete	uncultured Caudovirales phage	terminase large subunit [Mycobacteriaceae bacterium]	0	67.73	NBP84797.1
6nt-TERL-27	MW348299	6nantong	SRX9369340	2189	162	terminase large subunit	complete	uncultured Caudovirales phage	hypothetical protein [Opitutae bacterium]	5e-155	46.06	MBP51894.1
6nt-TERL-28	MW348300	6nantong	SRX9369340	2175	132	terminase large subunit	complete	uncultured Caudovirales phage	Marine sediment metagenome DNA, contig S03H2_S10061 (Fragment) [Gemmataceae bacterium]	2.54e-40	31.222	VTU02221.1
6nt-TERL-29	MW348301	6nantong	SRX9369340	2167	174	terminase large subunit	complete	uncultured Caudovirales phage	terminase [Pseudoalteromonas sp.]	0	68.15	NRA76696.1
6nt-TERL-30	MW348302	6nantong	SRX9369340	2162	338	terminase large subunit	complete	uncultured Caudovirales phage	hypothetical protein UFOVP177_27 [uncultured Caudovirales phage]	0	77.3	CAB5194667.1
6nt-TERL-31	MW348303	6nantong	SRX9369340	2161	57	terminase large subunit	partial	Podoviridae	terminase large subunit [Freshwater phage uvFW-CGR-AMD-COM-C440]	0	90.07	ANH49399.1
6nt-TERL-32	MW348304	6nantong	SRX9369340	2156	626	terminase large subunit	complete	uncultured Caudovirales phage	Terminase RNaseH-like domain containing protein [uncultured Caudovirales phage]	0	84.248	CAB4157329.1
6nt-TERL-33	MW348305	6nantong	SRX9369340	2119	395	terminase large subunit	complete	uncultured Caudovirales phage	TPA: hypothetical protein [Caldimicrobium sp.]	5e-26	29.94	HEN51859.1
6nt-TERL-34	MW348306	6nantong	SRX9369340	2111	154	terminase large subunit	complete	uncultured Caudovirales phage	hypothetical protein [Caulobacteraceae bacterium]	4e-136	46.64	NBW21714.1
6nt-TERL-35	MW348307	6nantong	SRX9369340	2086	475	terminase large subunit	complete	uncultured Caudovirales phage	Archaeophage PsiM2, terminase large subunit [uncultured Caudovirales phage]	0	77.886	CAB4154433.1
6nt-TERL-36	MW348308	6nantong	SRX9369340	2068	131	terminase large subunit	complete	uncultured Caudovirales phage	Archaeophage PsiM2, terminase large subunit [uncultured Caudovirales phage]	0	75.93	CAB4154433.1
6nt-TERL-37	MW348309	6nantong	SRX9369340	2066	98	terminase large subunit	partial	uncultured Caudovirales phage	DNA-packaging protein [Hydrogenophaga sp. BA0156]	0	69.25	WP_166225639.1
6nt-TERL-38	MW348310	6nantong	SRX9369340	2043	668	terminase large subunit	complete	uncultured Caudovirales phage	Terminase RNaseH-like domain containing protein [uncultured Caudovirales phage]	0	85.203	CAB4157329.1
6nt-TERL-39	MW348311	6nantong	SRX9369340	2035	402	terminase large subunit	complete	uncultured Caudovirales phage	hypothetical protein [Burkholderiaceae bacterium]	0	90.48	NBV72115.1
6nt-TERL-40	MW348312	6nantong	SRX9369340	2022	221	terminase large subunit	complete	uncultured Caudovirales phage	DNA packaging protein [Actinobacteria bacterium]	2e-84	39.56	NCD17851.1
6nt-TERL-41	MW348313	6nantong	SRX9369340	2002	162	terminase large subunit	complete	uncultured Caudovirales phage	Archaeophage PsiM2, terminase large subunit [uncultured Caudovirales phage]	0	87.265	CAB5219245.1
6nt-TERL-42	MW348314	6nantong	SRX9369340	2000	88	terminase large subunit	complete	uncultured Caudovirales phage	hypothetical protein [Sphingomonas wittichii]	0	66.876	WP_016744377.1
6nt-TERL-43	MW348315	6nantong	SRX9369340	1975	83	terminase large subunit	complete	uncultured Caudovirales phage	DNA-packaging protein [Rhizobiales bacterium]	6.93e-112	44.244	WP_112591588.1
6nt-TERL-44	MW348316	6nantong	SRX9369340	1960	185	terminase large subunit	complete	uncultured Caudovirales phage	Archaeophage PsiM2, terminase large subunit [uncultured Caudovirales phage]	0	76.152	CAB4180374.1
6nt-TERL-45	MW348317	6nantong	SRX9369340	1952	299	terminase large subunit	complete	uncultured Caudovirales phage	Terminase RNaseH-like domain containing protein [uncultured Caudovirales phage]	0	87.112	CAB4157329.1
6nt-TERL-46	MW348318	6nantong	SRX9369340	1945	292	terminase large subunit	complete	Siphoviridae	terminase large subunit [uncultured Mediterranean phage uvMED]	0	62.619	BAQ88900.1
6nt-TERL-47	MW348319	6nantong	SRX9369340	1937	2044	terminase large subunit	complete	uncultured Caudovirales phage	Terminase RNaseH-like domain containing protein [uncultured Caudovirales phage]	1.94e-169	63.959	CAB4178209.1
6nt-TERL-48	MW348320	6nantong	SRX9369340	1929	947	terminase large subunit	complete	uncultured Caudovirales phage	hypothetical protein [Verrucomicrobia bacterium]	0	54.95	NBR87496.1
6nt-TERL-49	MW348321	6nantong	SRX9369340	1917	245	terminase large subunit	complete	uncultured Caudovirales phage	hypothetical protein [Planctomycetes bacterium]	0	82.67	NDG62485.1
6nt-TERL-50	MW348322	6nantong	SRX9369340	1914	129	terminase large subunit	partial	uncultured Caudovirales phage	Terminase large subunit, Lambdalikevirus-type [uncultured Caudovirales phage]	0	81.857	CAB4219801.1
6nt-TERL-51	MW348323	6nantong	SRX9369340	1911	319	terminase large subunit	complete	uncultured Caudovirales phage	hypothetical protein [Actinobacteria bacterium]	0	76.61	NDA97189.1
6nt-TERL-52	MW348324	6nantong	SRX9369340	1908	92	terminase large subunit	complete	uncultured Caudovirales phage	Terminase large subunit, Lambdalikevirus-type [uncultured Caudovirales phage]	0	80.702	CAB4145442.1
6nt-TERL-53	MW348325	6nantong	SRX9369340	1891	181	terminase large subunit	complete	uncultured Caudovirales phage	terminase large subunit [Caulobacteraceae bacterium]	0	94.72	NBW16696.1
6nt-TERL-54	MW348326	6nantong	SRX9369340	1879	78	terminase large subunit	partial	uncultured Caudovirales phage	COG4626 Phage terminase-like protein, large subunit [uncultured Caudovirales phage]	0	75.62	CAB4153668.1
6nt-TERL-56	MW348328	6nantong	SRX9369340	1847	3523	terminase large subunit	complete	uncultured Caudovirales phage	Terminase large subunit, Lambdalikevirus-type [uncultured Caudovirales phage]	0	74.63	CAB4158755.1
6nt-TERL-57	MW348329	6nantong	SRX9369340	1838	121	terminase large subunit	complete	uncultured Caudovirales phage	hypothetical protein [Caulobacteraceae bacterium]	0	71.55	NBW16624.1
6nt-TERL-58	MW348330	6nantong	SRX9369340	1836	160	terminase large subunit	complete	uncultured Caudovirales phage	hypothetical protein [Cytophagia bacterium]	0	94.02	NBW38184.1
6nt-TERL-59	MW348331	6nantong	SRX9369340	1815	75	terminase large subunit	complete	uncultured Caudovirales phage	hypothetical protein [Caulobacteraceae bacterium]	0	76.95	NBW12631.1
6nt-TERL-60	MW348332	6nantong	SRX9369340	1787	111	terminase large subunit	complete	uncultured Caudovirales phage	phage_term_2, phage terminase, large subunit, PBSX family [uncultured Caudovirales phage]	0	96.2	CAB4161368.1
6nt-TERL-61	MW348333	6nantong	SRX9369340	1769	247	terminase large subunit	complete	uncultured Caudovirales phage	Terminase RNaseH-like domain containing protein [uncultured Caudovirales phage]	0	89.021	CAB4157329.1
6nt-TERL-62	MW348334	6nantong	SRX9369340	1706	69	terminase large subunit	complete	uncultured Caudovirales phage	hypothetical protein [Rhodospirillaceae bacterium]	4e-35	32.44	MBI05423.1
6nt-TERL-63	MW348335	6nantong	SRX9369340	1684	94	terminase large subunit	partial	uncultured Caudovirales phage	phage_term_2, phage terminase, large subunit, PBSX family [uncultured Caudovirales phage]	5.93e-134	54.391	CAB4165091.1
6nt-TERL-64	MW348336	6nantong	SRX9369340	1681	75	terminase large subunit	complete	uncultured Caudovirales phage	hypothetical protein [Micrococcales bacterium]	0	78.12	NBR22430.1
6nt-TERL-65	MW348337	6nantong	SRX9369340	1663	621	terminase large subunit	complete	uncultured Caudovirales phage	hypothetical protein [Micrococcales bacterium]	0	90.21	NBR23283.1
6nt-TERL-66	MW348338	6nantong	SRX9369340	1659	280	terminase large subunit	complete	uncultured Caudovirales phage	hypothetical protein [Actinobacteria bacterium]	0	98.08	NBT47605.1
6nt-TERL-67	MW348339	6nantong	SRX9369340	1652	99	terminase large subunit	complete	uncultured Caudovirales phage	terminase [Planctomycetes bacterium]	0	67.28	NDG61868.1
6nt-TERL-69	MW348341	6nantong	SRX9369340	1628	110	terminase large subunit	partial	uncultured Caudovirales phage	terminase [Alphaproteobacteria bacterium]	0	92.73	NDG04877.1
6nt-TERL-70	MW348342	6nantong	SRX9369340	1611	466	terminase large subunit	partial	uncultured Caudovirales phage	XtmB Phage terminase large subunit [uncultured Caudovirales phage]	0	94.581	CAB4153112.1
6nt-TERL-71	MW348343	6nantong	SRX9369340	1607	57	terminase large subunit	complete	uncultured Caudovirales phage	phage terminase large subunit [Desulforhopalus singaporensis]	8.59e-144	46.593	WP_176761353.1
6nt-TERL-72	MW348344	6nantong	SRX9369340	1583	59	terminase large subunit	partial	uncultured Caudovirales phage	hypothetical protein [Caulobacteraceae bacterium]	0	88.92	NBW16969.1
6nt-TERL-73	MW348345	6nantong	SRX9369340	1576	139	terminase large subunit	complete	uncultured Caudovirales phage	hypothetical protein [Burkholderiaceae bacterium]	0	97.88	NBV01636.1
6nt-TERL-74	MW348346	6nantong	SRX9369340	1574	223	terminase large subunit	complete	uncultured Caudovirales phage	phage terminase large subunit [Desulforhopalus singaporensis]	8.24e-151	46.522	WP_176761353.1
6nt-TERL-75	MW348347	6nantong	SRX9369340	1562	47	terminase large subunit	complete	uncultured Caudovirales phage	XtmB Phage terminase large subunit [uncultured Caudovirales phage]	0	81.984	CAB5224177.1
6nt-TERL-76	MW348348	6nantong	SRX9369340	1548	70	terminase large subunit	partial	uncultured Caudovirales phage	hypothetical protein [Actinobacteria bacterium]	1e-135	55.4	NCX04426.1
6nt-TERL-77	MW348349	6nantong	SRX9369340	1545	384	terminase large subunit	complete	uncultured Caudovirales phage	hypothetical protein CBD18_02330 [Opitutales bacterium TMED158]	5.84e-171	61.34	OUW18592.1
6nt-TERL-79	MW348351	6nantong	SRX9369340	1530	94	terminase large subunit	partial	uncultured Caudovirales phage	Terminase large subunit, Lambdalikevirus-type [uncultured Caudovirales phage]	4.08e-101	49.691	CAB4195010.1
6nt-TERL-82	MW348354	6nantong	SRX9369340	1486	522	terminase large subunit	complete	uncultured Caudovirales phage	XtmB Phage terminase large subunit [uncultured Caudovirales phage]	7.13e-147	52.029	CAB4147646.1
6nt-TERL-83	MW348355	6nantong	SRX9369340	1451	45	terminase large subunit	partial	uncultured Caudovirales phage	PBSX family phage terminase large subunit [Pelagibacterales bacterium]	2e-148	53.39	MBC8306630.1
6nt-TERL-84	MW348356	6nantong	SRX9369340	1448	112	terminase large subunit	complete	uncultured Caudovirales phage	hypothetical protein [Micrococcales bacterium]	0	81.38	NBR23283.1
6nt-TERL-85	MW348357	6nantong	SRX9369340	1443	58	terminase large subunit	partial	uncultured Caudovirales phage	hypothetical protein [Caulobacteraceae bacterium]	7e-120	65.98	NBW15228.1
6nt-TERL-86	MW348358	6nantong	SRX9369340	1398	50	terminase large subunit	partial	uncultured Caudovirales phage	hypothetical protein [Altererythrobacter sp.]	6e-163	71.16	NBS24484.1
6nt-TERL-87	MW348359	6nantong	SRX9369340	1379	35	terminase large subunit	partial	uncultured Caudovirales phage	TPA: hypothetical protein [Phycisphaerae bacterium]	4e-113	48.58	HGK26840.1
6nt-TERL-89	MW348361	6nantong	SRX9369340	1321	48	terminase large subunit	partial	uncultured Caudovirales phage	hypothetical protein [Caulobacteraceae bacterium]	6e-160	77.67	NBW12631.1
6nt-TERL-91	MW348363	6nantong	SRX9369340	1303	76	terminase large subunit	partial	uncultured Caudovirales phage	hypothetical protein [Actinobacteria bacterium]	5e-110	61.15	NBT47698.1
6nt-TERL-92	MW348364	6nantong	SRX9369340	1300	36	terminase large subunit	partial	uncultured Caudovirales phage	phage portal protein [Gammaproteobacteria bacterium]	2e-146	88.55	NDE02595.1
6nt-TERL-93	MW348365	6nantong	SRX9369340	1298	107	terminase large subunit	partial	uncultured Caudovirales phage	hypothetical protein [Burkholderiaceae bacterium]	0	80.37	NBV72115.1
6nt-TERL-95	MW348367	6nantong	SRX9369340	1288	47	terminase large subunit	partial	uncultured Caudovirales phage	hypothetical protein [Caulobacteraceae bacterium]	4e-87	70.59	NBW17344.1
6nt-TERL-96	MW348368	6nantong	SRX9369340	1281	37	terminase large subunit	partial	uncultured Caudovirales phage	hypothetical protein [Caulobacteraceae bacterium]	0	72.9	NBW15335.1
6nt-TERL-97	MW348369	6nantong	SRX9369340	1257	74	terminase large subunit	partial	uncultured Caudovirales phage	Terminase RNaseH-like domain containing protein [uncultured Caudovirales phage]	2.37e-102	57.576	CAB4137210.1
6nt-TERL-98	MW348370	6nantong	SRX9369340	1245	122	terminase large subunit	partial	uncultured Caudovirales phage	terminase large subunit [Pseudomonas stutzeri]	7.95e-141	64.013	WP_019342831.1
6nt-TERL-99	MW348371	6nantong	SRX9369340	1242	54	terminase large subunit	partial	uncultured Caudovirales phage	Terminase RNaseH-like domain containing protein [uncultured Caudovirales phage]	0	82.324	CAB4219789.1
6nt-TERL-100	MW348372	6nantong	SRX9369340	1224	53	terminase large subunit	partial	uncultured Caudovirales phage	TPA: hypothetical protein [Balneola sp.]	4e-115	46.74	HCT55001.1
6nt-TERL-101	MW348373	6nantong	SRX9369340	1191	68	terminase large subunit	partial	uncultured Caudovirales phage	XtmB Phage terminase large subunit [uncultured Caudovirales phage]	9.9e-103	60.744	CAB5217821.1
6nt-TERL-103	MW348375	6nantong	SRX9369340	1134	66	terminase large subunit	partial	uncultured Caudovirales phage	hypothetical protein UFOVP86_36 [uncultured Caudovirales phage]	0	81.56	CAB4242071.1
6nt-TERL-104	MW348376	6nantong	SRX9369340	1128	58	terminase large subunit	partial	uncultured Caudovirales phage	terminase large subunit [uncultured Mediterranean phage uvMED]	3.57e-77	50.622	BAR32291.1
6nt-TERL-105	MW348377	6nantong	SRX9369340	1126	48	terminase large subunit	partial	uncultured Caudovirales phage	hypothetical protein [Caulobacteraceae bacterium]	0	97.38	NBW11167.1
6nt-TERL-106	MW348378	6nantong	SRX9369340	1114	39	terminase large subunit	partial	uncultured Caudovirales phage	ATP-binding protein [Rhodobiaceae bacterium]	7.58e-26	63.529	PCI16952.1
6nt-TERL-107	MW348379	6nantong	SRX9369340	1109	108	terminase large subunit	partial	uncultured Caudovirales phage	Terminase-like family [uncultured Caudovirales phage]	2e-20	40.29	CAB5218082.1
6nt-TERL-108	MW348380	6nantong	SRX9369340	1087	54	terminase large subunit	partial	uncultured Caudovirales phage	hypothetical protein [Caulobacteraceae bacterium]	0	85.67	NBW12631.1
6nt-TERL-109	MW348381	6nantong	SRX9369340	1075	53	terminase large subunit	partial	uncultured Caudovirales phage	hypothetical protein EHM38_06310 [Geobacteraceae bacterium]	8.67e-85	78.788	RPI70250.1
6nt-TERL-111	MW348383	6nantong	SRX9369340	1063	40	terminase large subunit	partial	uncultured Caudovirales phage	hypothetical protein [Actinobacteria bacterium]	0	92.42	NBU58160.1
6nt-TERL-112	MW348384	6nantong	SRX9369340	1057	63	terminase large subunit	partial	uncultured Caudovirales phage	hypothetical protein [Cytophagia bacterium]	0	94.28	NBP67836.1
6nt-TERL-114	MW348386	6nantong	SRX9369340	1036	50	terminase large subunit	partial	uncultured Caudovirales phage	hypothetical protein [Planctomycetes bacterium]	2e-114	82.44	NDG62485.1
6nt-TERL-115	MW348387	6nantong	SRX9369340	1035	61	terminase large subunit	partial	uncultured Caudovirales phage	hypothetical protein UFOVP574_11 [uncultured Caudovirales phage]	4e-111	65.34	CAB4150659.1
6nt-TERL-119	MW348391	6nantong	SRX9369340	1008	58	terminase large subunit	partial	uncultured Caudovirales phage	Archaeophage PsiM2, terminase large subunit [uncultured Caudovirales phage]	4.26e-160	77.592	CAB4180374.1
6nt-TERL-121	MW348393	6nantong	SRX9369340	988	37	terminase large subunit	partial	uncultured Caudovirales phage	phage terminase large subunit family protein [Synechococcaceae bacterium WB9_4xC_028]	1e-139	85.59	NDD70311.1
6nt-TERL-122	MW348394	6nantong	SRX9369340	987	51	terminase large subunit	partial	uncultured Caudovirales phage	terminase large subunit [Caulobacteraceae bacterium]	1e-141	61.52	NBW18912.1
6nt-TERL-123	MW348395	6nantong	SRX9369340	983	76	terminase large subunit	partial	uncultured Caudovirales phage	hypothetical protein [Cytophagia bacterium]	0	90.69	NBW38341.1
6nt-TERL-124	MW348396	6nantong	SRX9369340	968	33	terminase large subunit	partial	uncultured Caudovirales phage	Terminase large subunit, Lambdalikevirus-type [uncultured Caudovirales phage]	4e-55	52.406	CAB5212384.1
6nt-TERL-125	MW348397	6nantong	SRX9369340	960	48	terminase large subunit	partial	uncultured Caudovirales phage	terminase [Caldovatus sediminis]	3.9e-94	76.882	GGG51630.1
6nt-TERL-126	MW348398	6nantong	SRX9369340	959	43	terminase large subunit	partial	uncultured Caudovirales phage	Archaeophage PsiM2, terminase large subunit [uncultured Caudovirales phage]	0	76.489	CAB4196280.1
6nt-TERL-127	MW348399	6nantong	SRX9369340	956	81	terminase large subunit	partial	uncultured Caudovirales phage	hypothetical protein B7733_13025 [Myxococcales bacterium FL481]	2e-45	47.87	TPV94853.1
6nt-TERL-128	MW348400	6nantong	SRX9369340	944	32	terminase large subunit	partial	uncultured Caudovirales phage	Terminase large subunit, Lambdalikevirus-type [uncultured Caudovirales phage]	5.65e-151	76.978	CAB4173916.1
6nt-TERL-129	MW348401	6nantong	SRX9369340	943	50	terminase large subunit	partial	uncultured Caudovirales phage	Terminase large subunit, Lambdalikevirus-type [uncultured Caudovirales phage]	1.41e-90	61.333	CAB5218884.1
6nt-TERL-130	MW348402	6nantong	SRX9369340	942	44	terminase large subunit	partial	uncultured Caudovirales phage	COG4626 Phage terminase-like protein, large subunit [uncultured Caudovirales phage]	2e-147	63.06	CAB4152589.1
6nt-TERL-131	MW348403	6nantong	SRX9369340	933	47	terminase large subunit	partial	uncultured Caudovirales phage	hypothetical protein [Marivivens sp.]	1e-165	71.38	NBX10420.1
6nt-TERL-133	MW348405	6nantong	SRX9369340	930	52	terminase large subunit	partial	uncultured Caudovirales phage	terminase large subunit [Caulobacteraceae bacterium]	8e-147	97.65	NBW22250.1
6nt-TERL-134	MW348406	6nantong	SRX9369340	923	28	terminase large subunit	partial	uncultured Caudovirales phage	terminase large subunit [Caulobacteraceae bacterium]	5e-97	70.1	NBW11021.1
6nt-TERL-135	MW348407	6nantong	SRX9369340	913	201	terminase large subunit	partial	uncultured Caudovirales phage	hypothetical protein [Luteitalea sp.]	5e-44	48.72	MPZ20146.1
6nt-TERL-137	MW348409	6nantong	SRX9369340	900	34	terminase large subunit	partial	uncultured Caudovirales phage	PBSX family phage terminase large subunit [Flavobacteriaceae bacterium]	1e-122	60.4	MAK37199.1
6nt-TERL-138	MW348410	6nantong	SRX9369340	895	34	terminase large subunit	partial	uncultured Caudovirales phage	PBSX family phage terminase large subunit [Actinobacteria bacterium]	8.95e-48	64.516	PZM94998.1
6nt-TERL-139	MW348411	6nantong	SRX9369340	893	35	terminase large subunit	partial	uncultured Caudovirales phage	hypothetical protein [Betaproteobacteria bacterium]	4e-161	85.66	NBS93409.1
6nt-TERL-140	MW348412	6nantong	SRX9369340	891	36	terminase large subunit	partial	uncultured Caudovirales phage	hypothetical protein [Actinobacteria bacterium]	4e-80	77.27	NDD26381.1
6nt-TERL-141	MW348413	6nantong	SRX9369340	889	79	terminase large subunit	partial	uncultured Caudovirales phage	terminase [Verrucomicrobia bacterium]	4e-156	87.6	NBV87253.1
6nt-TERL-142	MW348414	6nantong	SRX9369340	886	34	terminase large subunit	partial	uncultured Caudovirales phage	terminase [Proteobacteria bacterium]	1e-122	78.54	NDF56129.1
6nt-TERL-143	MW348415	6nantong	SRX9369340	885	31	terminase large subunit	partial	uncultured Caudovirales phage	phage_term_2, phage terminase, large subunit, PBSX family, partial [uncultured Caudovirales phage]	0	83.333	CAB5222399.1
6nt-TERL-144	MW348416	6nantong	SRX9369340	881	48	terminase large subunit	partial	uncultured Caudovirales phage	Terminase large subunit, Lambdalikevirus-type [uncultured Caudovirales phage]	6.17e-57	42.4	CAB4167214.1
6nt-TERL-145	MW348417	6nantong	SRX9369340	880	48	terminase large subunit	partial	uncultured Caudovirales phage	hypothetical protein [Proteobacteria bacterium]	6e-85	62.78	NBN88648.1
6nt-TERL-146	MW348418	6nantong	SRX9369340	878	34	terminase large subunit	partial	uncultured Caudovirales phage	Archaeophage PsiM2, terminase large subunit [uncultured Caudovirales phage]	6.84e-109	73.367	CAB5224169.1
6nt-TERL-147	MW348419	6nantong	SRX9369340	876	66	terminase large subunit	partial	uncultured Caudovirales phage	phage terminase [Saccharothrix texasensis]	2.08e-33	38.498	ROP36277.1
6nt-TERL-148	MW348420	6nantong	SRX9369340	873	36	terminase large subunit	partial	uncultured Caudovirales phage	hypothetical protein [Actinobacteria bacterium]	0	85.86	NDG10002.1
6nt-TERL-150	MW348422	6nantong	SRX9369340	866	72	terminase large subunit	partial	uncultured Caudovirales phage	hypothetical protein [Betaproteobacteria bacterium]	1e-51	41.23	NBQ92328.1
6nt-TERL-151	MW348423	6nantong	SRX9369340	865	36	terminase large subunit	partial	uncultured Caudovirales phage	Terminase large subunit, Lambdalikevirus-type [uncultured Caudovirales phage]	4.79e-42	56	CAB5212384.1
6nt-TERL-152	MW348424	6nantong	SRX9369340	862	30	terminase large subunit	partial	uncultured Caudovirales phage	COG4626 Phage terminase-like protein, large subunit [uncultured Caudovirales phage]	0	95.8	CAB4141878.1
6nt-TERL-153	MW348425	6nantong	SRX9369340	860	29	terminase large subunit	partial	uncultured Caudovirales phage	hypothetical protein [Actinobacteria bacterium]	7e-129	83.47	NBO25448.1
6nt-TERL-154	MW348426	6nantong	SRX9369340	851	29	terminase large subunit	partial	uncultured Caudovirales phage	Archaeophage PsiM2, terminase large subunit [uncultured Caudovirales phage]	3.06e-95	63.265	CAB4145920.1
6nt-TERL-155	MW348427	6nantong	SRX9369340	851	55	terminase large subunit	partial	uncultured Caudovirales phage	hypothetical protein [Candidatus Kaiserbacteria bacterium]	1e-105	74.15	NQV92919.1
6nt-TERL-156	MW348428	6nantong	SRX9369340	843	67	terminase large subunit	partial	uncultured Caudovirales phage	terminase [Planctomycetes bacterium]	2e-133	74	NDG61868.1
6nt-TERL-157	MW348429	6nantong	SRX9369340	839	85	terminase large subunit	partial	uncultured Caudovirales phage	Archaeophage PsiM2, terminase large subunit [uncultured Caudovirales phage]	1.13e-29	44.079	CAB4141465.1
6nt-TERL-158	MW348430	6nantong	SRX9369340	838	62	terminase large subunit	partial	uncultured Caudovirales phage	hypothetical protein [Methylocystaceae bacterium]	0	92.11	NDB70176.1
6nt-TERL-159	MW348431	6nantong	SRX9369340	835	61	terminase large subunit	partial	uncultured Caudovirales phage	PBSX family phage terminase large subunit [Hymenobacter sp. 9PBR-2]	1.54e-67	47.414	RSK23959.1
6nt-TERL-161	MW348433	6nantong	SRX9369340	834	42	terminase large subunit	partial	uncultured Caudovirales phage	hypothetical protein [Caulobacteraceae bacterium]	0	89.13	NBW23113.1
6nt-TERL-162	MW348434	6nantong	SRX9369340	832	43	terminase large subunit	partial	uncultured Caudovirales phage	Archaeophage PsiM2, terminase large subunit [uncultured Caudovirales phage]	2.59e-127	79.638	CAB4154982.1
6nt-TERL-163	MW348435	6nantong	SRX9369340	821	111	terminase large subunit	partial	uncultured Caudovirales phage	hypothetical protein [Burkholderiaceae bacterium]	6e-143	70.33	NBV72115.1
6nt-TERL-164	MW348436	6nantong	SRX9369340	815	129	terminase large subunit	partial	uncultured Caudovirales phage	hypothetical protein [Actinobacteria bacterium]	1e-114	61.25	NCX04426.1
6nt-TERL-165	MW348437	6nantong	SRX9369340	811	30	terminase large subunit	partial	uncultured Caudovirales phage	Archaeophage PsiM2, terminase large subunit [uncultured Caudovirales phage]	3.41e-119	65.748	CAB4157474.1
6nt-TERL-167	MW348439	6nantong	SRX9369340	799	30	terminase large subunit	partial	uncultured Caudovirales phage	Archaeophage PsiM2, terminase large subunit [uncultured Caudovirales phage]	2.11e-94	76.271	CAB4180374.1
6nt-TERL-169	MW348441	6nantong	SRX9369340	794	52	terminase large subunit	partial	uncultured Caudovirales phage	COG4626 Phage terminase-like protein, large subunit [uncultured Caudovirales phage]	4e-38	55.12	CAB4157439.1
6nt-TERL-170	MW348442	6nantong	SRX9369340	789	35	terminase large subunit	partial	uncultured Caudovirales phage	Terminase RNaseH-like domain containing protein [uncultured Caudovirales phage]	4.67e-83	56.373	CAB4187901.1
6nt-TERL-171	MW348443	6nantong	SRX9369340	787	38	terminase large subunit	partial	uncultured Caudovirales phage	phage_term_2, phage terminase, large subunit, PBSX family [uncultured Caudovirales phage]	2.23e-65	56.667	CAB4128162.1
6nt-TERL-172	MW348444	6nantong	SRX9369340	781	35	terminase large subunit	partial	uncultured Caudovirales phage	TPA: hypothetical protein [Chitinophagaceae bacterium]	4e-86	75.72	HBT93334.1
6nt-TERL-173	MW348445	6nantong	SRX9369340	779	42	terminase large subunit	partial	uncultured Caudovirales phage	Terminase large subunit, Lambdalikevirus-type [uncultured Caudovirales phage]	2.14e-40	62.727	CAB5212384.1
6nt-TERL-174	MW348446	6nantong	SRX9369340	770	29	terminase large subunit	partial	uncultured Caudovirales phage	terminase large subunit [Bacteroidales bacterium]	3.09e-24	31.556	WP_178505574.1
6nt-TERL-175	MW348447	6nantong	SRX9369340	769	39	terminase large subunit	partial	uncultured Caudovirales phage	PBSX family phage terminase large subunit [Micrococcales bacterium]	1e-103	71.57	NBR26342.1
6nt-TERL-177	MW348449	6nantong	SRX9369340	760	32	terminase large subunit	partial	uncultured Caudovirales phage	PBSX family phage terminase large subunit [Proteobacteria bacterium]	1e-119	85.9	NBN88473.1
6nt-TERL-178	MW348450	6nantong	SRX9369340	757	53	terminase large subunit	partial	uncultured Caudovirales phage	hypothetical protein [Rhodobacteraceae bacterium]	2e-127	75.11	NBT32840.1
6nt-TERL-179	MW348451	6nantong	SRX9369340	755	30	terminase large subunit	partial	uncultured Caudovirales phage	terminase [Rhodobacteraceae bacterium]	4e-137	90.95	NBV61937.1
6nt-TERL-180	MW348452	6nantong	SRX9369340	751	37	terminase large subunit	partial	uncultured Caudovirales phage	TPA: hypothetical protein [Acidimicrobiaceae bacterium]	6e-42	41.15	HBU01525.1
6nt-TERL-182	MW348454	6nantong	SRX9369340	744	69	terminase large subunit	partial	uncultured Caudovirales phage	hypothetical protein [Caulobacteraceae bacterium]	1e-143	91.09	NBW08442.1
6nt-TERL-184	MW348456	6nantong	SRX9369340	736	26	terminase large subunit	partial	uncultured Caudovirales phage	COG4626 Phage terminase-like protein, large subunit [uncultured Caudovirales phage]	8e-71	64.2	CAB4152589.1
6nt-TERL-187	MW348459	6nantong	SRX9369340	717	22	terminase large subunit	partial	uncultured Caudovirales phage	hypothetical protein [Caulobacteraceae bacterium]	8e-112	72.64	NBW13328.1
6nt-TERL-188	MW348460	6nantong	SRX9369340	713	34	terminase large subunit	partial	uncultured Caudovirales phage	terminase [Rhizobium laguerreae]	1e-70	50.23	WP_170262036.1
6nt-TERL-189	MW348461	6nantong	SRX9369340	711	27	terminase large subunit	partial	uncultured Caudovirales phage	Terminase RNaseH-like domain containing protein [uncultured Caudovirales phage]	5.52e-152	86.864	CAB4159328.1
6nt-TERL-190	MW348462	6nantong	SRX9369340	711	37	terminase large subunit	partial	uncultured Caudovirales phage	terminase [Microbacterium sp. L-033]	6.81e-75	60.251	KAA9133753.1
6nt-TERL-191	MW348463	6nantong	SRX9369340	706	33	terminase large subunit	partial	uncultured Caudovirales phage	Terminase large subunit, Lambdalikevirus-type [uncultured Caudovirales phage]	2.54e-100	61.017	CAB4142558.1
6nt-TERL-192	MW348464	6nantong	SRX9369340	706	24	terminase large subunit	partial	uncultured Caudovirales phage	phage terminase large subunit family protein [Rhodospirillales bacterium]	7e-105	81.44	NDG47470.1
6nt-TERL-193	MW348465	6nantong	SRX9369340	706	34	terminase large subunit	partial	uncultured Caudovirales phage	COG4626 Phage terminase-like protein, large subunit [uncultured Caudovirales phage]	5e-124	78.54	CAB4141878.1
6nt-TERL-194	MW348466	6nantong	SRX9369340	697	29	terminase large subunit	partial	uncultured Caudovirales phage	large terminase protein [uncultured Caudovirales phage]	9.4e-33	38.397	CAB5223795.1
6nt-TERL-195	MW348467	6nantong	SRX9369340	697	43	terminase large subunit	partial	uncultured Caudovirales phage	Terminase RNaseH-like domain containing protein [uncultured Caudovirales phage]	3.44e-96	69.841	CAB4187901.1
6nt-TERL-196	MW348468	6nantong	SRX9369340	691	27	terminase large subunit	partial	uncultured Caudovirales phage	Terminase large subunit, Lambdalikevirus-type [uncultured Caudovirales phage]	8.39e-144	85.652	CAB4142196.1
6nt-TERL-197	MW348469	6nantong	SRX9369340	691	26	terminase large subunit	partial	uncultured Caudovirales phage	COG4626 Phage terminase-like protein, large subunit [uncultured Caudovirales phage]	1e-98	61.04	CAB5217772.1
6nt-TERL-198	MW348470	6nantong	SRX9369340	690	29	terminase large subunit	partial	uncultured Caudovirales phage	COG5525 Phage terminase, large subunit GpA [uncultured Caudovirales phage]	5.66e-135	78.261	CAB4171770.1
6nt-TERL-199	MW348471	6nantong	SRX9369340	687	37	terminase large subunit	partial	uncultured Caudovirales phage	hypothetical protein [Altererythrobacter sp.]	3e-129	76.75	NBS24484.1
6nt-TERL-200	MW348472	6nantong	SRX9369340	685	42	terminase large subunit	partial	uncultured Caudovirales phage	Archaeophage PsiM2, terminase large subunit [uncultured Caudovirales phage]	2.15e-29	59.77	CAB4158604.1
6nt-TERL-201	MW348473	6nantong	SRX9369340	685	38	terminase large subunit	partial	uncultured Caudovirales phage	hypothetical protein [Actinobacteria bacterium]	1e-127	82.16	NDD26381.1
6nt-TERL-202	MW348474	6nantong	SRX9369340	680	45	terminase large subunit	partial	uncultured Caudovirales phage	hypothetical protein [Caulobacteraceae bacterium]	1e-116	74.34	NBW22162.1
6nt-TERL-203	MW348475	6nantong	SRX9369340	680	52	terminase large subunit	partial	uncultured Caudovirales phage	hypothetical protein [Caulobacteraceae bacterium]	7e-89	55.75	NBW21668.1
6nt-TERL-204	MW348476	6nantong	SRX9369340	678	81	terminase large subunit	partial	uncultured Caudovirales phage	hypothetical protein [Gammaproteobacteria bacterium]	9e-35	64.89	NBS27204.1
6nt-TERL-205	MW348477	6nantong	SRX9369340	677	28	terminase large subunit	partial	uncultured Caudovirales phage	hypothetical protein [Acidimicrobiia bacterium]	1e-77	80	NBX13222.1
6nt-TERL-206	MW348478	6nantong	SRX9369340	674	31	terminase large subunit	partial	uncultured Caudovirales phage	hypothetical protein DRP55_00075 [Spirochaetes bacterium]	6.62e-44	37.22	RKY04020.1
6nt-TERL-207	MW348479	6nantong	SRX9369340	670	50	terminase large subunit	partial	uncultured Caudovirales phage	hypothetical protein [Caulobacteraceae bacterium]	9e-53	74.17	NBW12483.1
6nt-TERL-209	MW348481	6nantong	SRX9369340	661	34	terminase large subunit	partial	uncultured Caudovirales phage	phage_term_2, phage terminase, large subunit, PBSX family [uncultured Caudovirales phage]	4.28e-72	51.659	CAB4162345.1
6nt-TERL-210	MW348482	6nantong	SRX9369340	658	34	terminase large subunit	partial	uncultured Caudovirales phage	hypothetical protein [Actinobacteria bacterium]	9e-63	67.72	NDI18423.1
6nt-TERL-211	MW348483	6nantong	SRX9369340	655	62	terminase large subunit	partial	uncultured Caudovirales phage	phage terminase large subunit [Clostridiaceae bacterium MJB2]	1.51e-77	52.558	WP_129600492.1
6nt-TERL-212	MW348484	6nantong	SRX9369340	654	28	terminase large subunit	partial	uncultured Caudovirales phage	terminase large subunit [Caulobacteraceae bacterium]	1e-83	55.3	NBW11021.1
6nt-TERL-213	MW348485	6nantong	SRX9369340	654	32	terminase large subunit	partial	uncultured Caudovirales phage	hypothetical protein [Caulobacteraceae bacterium]	8e-93	72.28	NBW13328.1
6nt-TERL-214	MW348486	6nantong	SRX9369340	653	31	terminase large subunit	partial	uncultured Caudovirales phage	hypothetical protein E6J63_22090 [Deltaproteobacteria bacterium]	8.74e-50	63.636	TMA84748.1
6nt-TERL-215	MW348487	6nantong	SRX9369340	652	25	terminase large subunit	partial	uncultured Caudovirales phage	Terminase large subunit, Lambdalikevirus-type, partial [uncultured Caudovirales phage]	7.64e-39	52.288	CAB4221928.1
6nt-TERL-216	MW348488	6nantong	SRX9369340	651	24	terminase large subunit	partial	uncultured Caudovirales phage	Terminase RNaseH-like domain containing protein [uncultured Caudovirales phage]	2.36e-116	90.256	CAB4159652.1
6nt-TERL-217	MW348489	6nantong	SRX9369340	650	26	terminase large subunit	partial	uncultured Caudovirales phage	phage terminase large subunit family protein, partial [Mesorhizobium sp.]	1.11e-90	71.098	TIY11075.1
6nt-TERL-218	MW348490	6nantong	SRX9369340	647	141	terminase large subunit	partial	uncultured Caudovirales phage	hypothetical protein [Burkholderiaceae bacterium]	7e-112	76.56	NDE28425.1
6nt-TERL-219	MW348491	6nantong	SRX9369340	646	37	terminase large subunit	partial	uncultured Caudovirales phage	terminase large subunit [Caulobacteraceae bacterium]	7e-80	73.01	NBW18912.1
6nt-TERL-220	MW348492	6nantong	SRX9369340	642	71	terminase large subunit	partial	uncultured Caudovirales phage	phage_term_2, phage terminase, large subunit, PBSX family [uncultured Caudovirales phage]	5.88e-109	90.964	CAB4141143.1
6nt-TERL-221	MW348493	6nantong	SRX9369340	637	27	terminase large subunit	partial	uncultured Caudovirales phage	Archaeophage PsiM2, terminase large subunit [uncultured Caudovirales phage]	1.95e-68	82.5	CAB4178449.1
6nt-TERL-222	MW348494	6nantong	SRX9369340	637	30	terminase large subunit	partial	uncultured Caudovirales phage	Archaeophage PsiM2, terminase large subunit [uncultured Caudovirales phage]	7.29e-125	79.621	CAB4129566.1
6nt-TERL-223	MW348495	6nantong	SRX9369340	637	25	terminase large subunit	partial	uncultured Caudovirales phage	hypothetical protein [Micrococcales bacterium]	2e-125	84.43	NBR22430.1
6nt-TERL-224	MW348496	6nantong	SRX9369340	628	27	terminase large subunit	partial	uncultured Caudovirales phage	hypothetical protein [Caulobacteraceae bacterium]	2e-106	84.86	NBW08698.1
6nt-TERL-225	MW348497	6nantong	SRX9369340	628	66	terminase large subunit	partial	uncultured Caudovirales phage	terminase [Planctomycetes bacterium]	4e-108	75.12	NDG61868.1
6nt-TERL-227	MW348499	6nantong	SRX9369340	627	34	terminase large subunit	partial	uncultured Caudovirales phage	terminase [Aphanizomenon flos-aquae WA102]	6.17e-82	81.757	OBQ42587.1
6nt-TERL-228	MW348500	6nantong	SRX9369340	625	25	terminase large subunit	partial	uncultured Caudovirales phage	Terminase RNaseH-like domain containing protein [uncultured Caudovirales phage]	1.88e-102	71.498	CAB4187901.1
6nt-TERL-229	MW348501	6nantong	SRX9369340	614	35	terminase large subunit	partial	uncultured Caudovirales phage	terminase large subunit [Xanthovirga aplysinae]	1.56e-65	51.675	WP_155207560.1
6nt-TERL-230	MW348502	6nantong	SRX9369340	614	39	terminase large subunit	partial	uncultured Caudovirales phage	XtmB Phage terminase large subunit [uncultured Caudovirales phage]	1.72e-30	66.25	CAB4157266.1
6nt-TERL-231	MW348503	6nantong	SRX9369340	614	42	terminase large subunit	partial	uncultured Caudovirales phage	Terminase RNaseH-like domain containing protein [uncultured Caudovirales phage]	1.03e-126	81.863	CAB4157329.1
6nt-TERL-232	MW348504	6nantong	SRX9369340	612	30	terminase large subunit	partial	uncultured Caudovirales phage	Terminase-like family [uncultured Caudovirales phage]	1e-102	71.92	CAB4121972.1
6nt-TERL-234	MW348506	6nantong	SRX9369340	610	42	terminase large subunit	partial	uncultured Caudovirales phage	hypothetical protein UFOVP838_22 [uncultured Caudovirales phage]	3e-115	78.22	CAB4166326.1
6nt-TERL-236	MW348508	6nantong	SRX9369340	599	41	terminase large subunit	partial	uncultured Caudovirales phage	phage terminase [Saccharothrix texasensis]	3.37e-18	37.984	ROP36277.1
6nt-TERL-238	MW348510	6nantong	SRX9369340	596	36	terminase large subunit	partial	uncultured Caudovirales phage	Terminase RNaseH-like domain containing protein [uncultured Caudovirales phage]	1.58e-76	55.897	CAB4137210.1
6nt-TERL-239	MW348511	6nantong	SRX9369340	593	27	terminase large subunit	partial	uncultured Caudovirales phage	Archaeophage PsiM2, terminase large subunit [uncultured Caudovirales phage]	9.3e-87	67.442	CAB4132776.1
6nt-TERL-240	MW348512	6nantong	SRX9369340	593	28	terminase large subunit	partial	uncultured Caudovirales phage	hypothetical protein [Methylocystaceae bacterium]	1e-71	64.62	NDB67811.1
6nt-TERL-242	MW348514	6nantong	SRX9369340	592	40	terminase large subunit	partial	uncultured Caudovirales phage	terminase large subunit [Caulobacteraceae bacterium]	2e-66	51.02	NBW11021.1
6nt-TERL-243	MW348515	6nantong	SRX9369340	590	36	terminase large subunit	partial	uncultured Caudovirales phage	hypothetical protein [Flavobacteriia bacterium]	6e-80	82.07	NBV92137.1
6nt-TERL-244	MW348516	6nantong	SRX9369340	588	28	terminase large subunit	partial	uncultured Caudovirales phage	hypothetical protein [Burkholderiaceae bacterium]	9e-95	76.65	NDE28425.1
6nt-TERL-245	MW348517	6nantong	SRX9369340	586	28	terminase large subunit	partial	uncultured Caudovirales phage	Archaeophage PsiM2, terminase large subunit [uncultured Caudovirales phage]	1.34e-89	64.615	CAB4130656.1
6nt-TERL-247	MW348519	6nantong	SRX9369340	585	26	terminase large subunit	partial	uncultured Caudovirales phage	XtmB Phage terminase large subunit [uncultured Caudovirales phage]	2.25e-73	86.29	CAB5225451.1
6nt-TERL-248	MW348520	6nantong	SRX9369340	584	24	terminase large subunit	partial	uncultured Caudovirales phage	hypothetical protein [Actinobacteria bacterium]	5e-101	79.65	NDE55052.1
6nt-TERL-249	MW348521	6nantong	SRX9369340	582	24	terminase large subunit	partial	uncultured Caudovirales phage	Terminase large subunit, Lambdalikevirus-type [uncultured Caudovirales phage]	1.08e-118	81.443	CAB5238483.1
6nt-TERL-250	MW348522	6nantong	SRX9369340	581	26	terminase large subunit	partial	uncultured Caudovirales phage	hypothetical protein [Rhodobacteraceae bacterium]	5e-40	53.85	MAK09176.1
6nt-TERL-252	MW348524	6nantong	SRX9369340	579	37	terminase large subunit	partial	uncultured Caudovirales phage	XtmB Phage terminase large subunit [uncultured Caudovirales phage]	8.84e-90	79.167	CAB4153064.1
6nt-TERL-253	MW348525	6nantong	SRX9369340	577	39	terminase large subunit	partial	uncultured Caudovirales phage	hypothetical protein [Opitutaceae bacterium]	3e-84	69.41	NBR59932.1
6nt-TERL-255	MW348527	6nantong	SRX9369340	570	41	terminase large subunit	partial	uncultured Caudovirales phage	Archaeophage PsiM2, terminase large subunit [uncultured Caudovirales phage]	5.91e-99	83.069	CAB4154982.1
6nt-TERL-256	MW348528	6nantong	SRX9369340	569	27	terminase large subunit	partial	uncultured Caudovirales phage	phage terminase large subunit family protein [Betaproteobacteria bacterium]	1e-19	88	NCA17936.1
6nt-TERL-257	MW348529	6nantong	SRX9369340	564	27	terminase large subunit	partial	uncultured Caudovirales phage	hypothetical protein [Actinobacteria bacterium]	3e-75	65.27	NCW72462.1
6nt-TERL-258	MW348530	6nantong	SRX9369340	559	27	terminase large subunit	partial	uncultured Caudovirales phage	hypothetical protein [Burkholderiaceae bacterium]	2e-107	80.57	NDE28425.1
6nt-TERL-259	MW348531	6nantong	SRX9369340	557	32	terminase large subunit	partial	uncultured Caudovirales phage	hypothetical protein [Caulobacteraceae bacterium]	3e-92	95.14	NBW22055.1
6nt-TERL-260	MW348532	6nantong	SRX9369340	556	25	terminase large subunit	partial	uncultured Caudovirales phage	terminase large subunit [Micrococcales bacterium]	1e-32	61.95	NDC49766.1
6nt-TERL-261	MW348533	6nantong	SRX9369340	556	29	terminase large subunit	partial	uncultured Caudovirales phage	Terminase RNaseH-like domain containing protein [uncultured Caudovirales phage]	1.74e-90	65.405	CAB4187901.1
6nt-TERL-262	MW348534	6nantong	SRX9369340	554	27	terminase large subunit	partial	uncultured Caudovirales phage	XtmB Phage terminase large subunit [uncultured Caudovirales phage]	6.43e-75	59.341	CAB5217821.1
6nt-TERL-263	MW348535	6nantong	SRX9369340	553	29	terminase large subunit	partial	uncultured Caudovirales phage	hypothetical protein [Sphingobacteriia bacterium]	1e-89	77.42	NBQ47668.1
6nt-TERL-264	MW348536	6nantong	SRX9369340	553	28	terminase large subunit	partial	uncultured Caudovirales phage	Terminase RNaseH-like domain containing protein [uncultured Caudovirales phage]	8.26e-72	56.906	CAB4137210.1
6nt-TERL-265	MW348537	6nantong	SRX9369340	551	26	terminase large subunit	partial	uncultured Caudovirales phage	phage terminase large subunit [Pseudorhodoferax sp. Leaf274]	5.31e-97	73.224	WP_082525043.1
6nt-TERL-266	MW348538	6nantong	SRX9369340	550	40	terminase large subunit	partial	uncultured Caudovirales phage	hypothetical protein [Altererythrobacter sp.]	2e-105	81.42	NBS24484.1
6nt-TERL-267	MW348539	6nantong	SRX9369340	548	26	terminase large subunit	partial	uncultured Caudovirales phage	hypothetical protein [Janthinobacterium lividum]	2.09e-48	53.247	WP_082260881.1
6nt-TERL-268	MW348540	6nantong	SRX9369340	547	28	terminase large subunit	partial	uncultured Caudovirales phage	hypothetical protein [Altererythrobacter sp.]	1e-102	79.67	NBS24484.1
6nt-TERL-270	MW348542	6nantong	SRX9369340	543	32	terminase large subunit	partial	uncultured Caudovirales phage	hypothetical protein [Proteobacteria bacterium]	4e-95	90.26	NDG25781.1
6nt-TERL-271	MW348543	6nantong	SRX9369340	542	26	terminase large subunit	partial	uncultured Caudovirales phage	XtmB Phage terminase large subunit [uncultured Caudovirales phage]	1.5e-83	65.746	CAB5217821.1
6nt-TERL-272	MW348544	6nantong	SRX9369340	540	25	terminase large subunit	partial	uncultured Caudovirales phage	hypothetical protein [Opitutaceae bacterium]	6e-65	66.18	NBR59932.1
6nt-TERL-273	MW348545	6nantong	SRX9369340	538	28	terminase large subunit	partial	uncultured Caudovirales phage	hypothetical protein [Mycobacterium palauense]	3.27e-36	42.135	WP_099021279.1
6nt-TERL-274	MW348546	6nantong	SRX9369340	538	31	terminase large subunit	partial	uncultured Caudovirales phage	Archaeophage PsiM2, terminase large subunit [uncultured Caudovirales phage]	9.05e-61	66.906	CAB4158604.1
6nt-TERL-275	MW348547	6nantong	SRX9369340	536	25	terminase large subunit	partial	uncultured Caudovirales phage	hypothetical protein [Flavobacteriia bacterium]	2e-49	54	NBV69098.1
6nt-TERL-276	MW348548	6nantong	SRX9369340	534	29	terminase large subunit	partial	uncultured Caudovirales phage	Phage terminase large subunit [uncultured Caudovirales phage]	4.55e-93	75.862	CAB4150514.1
6nt-TERL-277	MW348549	6nantong	SRX9369340	532	29	terminase large subunit	partial	uncultured Caudovirales phage	terminase large subunit [Mycobacteriaceae bacterium]	6e-50	65.96	NBP84797.1
6nt-TERL-278	MW348550	6nantong	SRX9369340	530	150	terminase large subunit	partial	uncultured Caudovirales phage	hypothetical protein [Methylocystaceae bacterium]	9e-113	90.91	NDB70176.1
6nt-TERL-279	MW348551	6nantong	SRX9369340	518	25	terminase large subunit	partial	uncultured Caudovirales phage	Terminase RNaseH-like domain containing protein, partial [uncultured Caudovirales phage]	1.1e-84	72.093	CAB4152250.1
6nt-TERL-280	MW348552	6nantong	SRX9369340	516	37	terminase large subunit	partial	uncultured Caudovirales phage	Terminase large subunit, Lambdalikevirus-type [uncultured Caudovirales phage]	8.4e-69	59.302	CAB4142196.1
6nt-TERL-281	MW348553	6nantong	SRX9369340	516	25	terminase large subunit	partial	uncultured Caudovirales phage	Archaeophage PsiM2, terminase large subunit [uncultured Caudovirales phage]	1.16e-117	93.023	CAB4123846.1
6nt-TERL-282	MW348554	6nantong	SRX9369340	514	32	terminase large subunit	partial	uncultured Caudovirales phage	terminase large subunit [Sphingobacteriia bacterium]	3e-89	77.06	NBQ48453.1
6nt-TERL-283	MW348555	6nantong	SRX9369340	512	32	terminase large subunit	partial	uncultured Caudovirales phage	PBSX family phage terminase large subunit [Flavobacteriaceae bacterium]	1e-41	46.89	NBU80609.1
6nt-TERL-284	MW348556	6nantong	SRX9369340	512	30	terminase large subunit	partial	uncultured Caudovirales phage	Bacteriophage terminase, large subunit [uncultured Caudovirales phage]	4.14e-117	92.353	CAB5217674.1
6nt-TERL-285	MW348557	6nantong	SRX9369340	511	27	terminase large subunit	partial	uncultured Caudovirales phage	Terminase large subunit, Lambdalikevirus-type [uncultured Caudovirales phage]	4.24e-92	81.366	CAB4121453.1
6nt-TERL-286	MW348558	6nantong	SRX9369340	511	38	terminase large subunit	partial	uncultured Caudovirales phage	terminase large subunit [Caulobacteraceae bacterium]	2e-88	77.78	NBW11021.1
6nt-TERL-287	MW348559	6nantong	SRX9369340	510	25	terminase large subunit	partial	uncultured Caudovirales phage	hypothetical protein [Caulobacteraceae bacterium]	9e-105	91.12	NBW13328.1
6nt-TERL-288	MW348560	6nantong	SRX9369340	509	29	terminase large subunit	partial	uncultured Caudovirales phage	Terminase large subunit, Lambdalikevirus-type [uncultured Caudovirales phage]	2.37e-51	54.14	CAB4180392.1
6nt-TERL-289	MW348561	6nantong	SRX9369340	505	35	terminase large subunit	partial	uncultured Caudovirales phage	hypothetical protein [Altererythrobacter sp.]	6e-71	76.05	NBS24484.1
6nt-TERL-290	MW348562	6nantong	SRX9369340	504	34	terminase large subunit	partial	uncultured Caudovirales phage	XtmB Phage terminase large subunit [uncultured Caudovirales phage]	1.45e-99	82.635	CAB5224177.1
6nt-TERL-291	MW348563	6nantong	SRX9369340	502	27	terminase large subunit	partial	uncultured Caudovirales phage	phage_term_2, phage terminase, large subunit, PBSX family [uncultured Caudovirales phage]	5e-110	91.57	CAB4161368.1
6nt-TERL-292	MW348564	6nantong	SRX9369340	502	28	terminase large subunit	partial	uncultured Caudovirales phage	hypothetical protein EHM38_06310 [Geobacteraceae bacterium]	6.35e-82	78.443	RPI70250.1
6nt-TERL-293	MW348565	6nantong	SRX9369340	501	40	terminase large subunit	partial	uncultured Caudovirales phage	hypothetical protein [Altererythrobacter sp.]	7e-92	79.39	NBS24484.1
6nt-TERL-294	MW348566	6nantong	SRX9369340	501	35	terminase large subunit	partial	uncultured Caudovirales phage	Archaeophage PsiM2, terminase large subunit [uncultured Caudovirales phage]	1.27e-100	86.145	CAB4154982.1
6nt-TERL-295	MW348567	6nantong	SRX9369340	428	36	terminase large subunit	partial	uncultured Caudovirales phage	hypothetical protein [Burkholderiaceae bacterium]	2e-27	76.81	NBV72115.1
